# Supplementary material for: Hu-lu-su-pian ameliorates hepatic steatosis by regulating CIDEA expression in AKT-driven MASLD mice
Source: Front Pharmacol. 2025 Jan 31;15:1503247. doi: 10.3389/fphar.2024.1503247 (PMC11825746; doi:10.3389/fphar.2024.1503247)
Supplement: Supplementary file 2 [file DataSheet4.xlsx]

## Sheet: Sheet1
Index	WT1	WT2	WT3	AKT1	AKT2	AKT3	HLSP1	HLSP3	HLSP4
ENSMUSG00000115801	0.0029	0.0022	0.0046	0.0031	0.0092	0.0021	0.0058	0.0022	0.0029
ENSMUSG00000015222	0.0375	0.042	0.0306	0.0266	0.0297	0.0324	0.0492	0.0296	0.0041
ENSMUSG00000032289	0.0589	0.0494	0.0103	0.0208	0.0175	0.0428	0.0096	0.0995	0.0048
ENSMUSG00000019027	0.0053	0.0212	0.0551	0.0112	0.0094	0.0306	0.0155	0.0053	0.0052
ENSMUSG00000116657	0.0762	0.0128	0.0399	0.0202	0.034	0.0185	0.0686	0.0193	0.0062
ENSMUSG00000060206	0.0321	0.071	0.0336	0.0409	0.0343	0.0249	0.0567	0.052	0.0063
ENSMUSG00000109536	0.0155	0.0156	0.0163	0.0071	0.0198	0.0129	0.0196	0.036	0.0065
ENSMUSG00000029530	0.0334	0.0067	0.007	0.0355	0.006	0.013	0.0263	0.0068	0.0066
ENSMUSG00000092060	0.0139	0.014	0.0291	0.0221	0.0557	0.0674	0.0068	0.1267	0.0068
ENSMUSG00000053024	0.0516	0.0223	0.0696	0.0392	0.0395	0.0501	0.058	0.0075	0.0073
ENSMUSG00000026274	0.0682	0.0381	0.0476	0.0241	0.0405	0.0882	0.0818	0.1459	0.0074
ENSMUSG00000030757	0.0229	0.0231	0.016	0.0811	0.0272	0.0148	0.105	0.0387	0.0075
ENSMUSG00000049092	0.0704	0.0394	0.0901	0.0748	0.0697	0.0759	0.0307	0.1427	0.0077
ENSMUSG00000026039	0.0098	0.0493	0.0616	0.052	0.0175	0.0475	0.0289	0.0397	0.0096
ENSMUSG00000032625	0.025	0.0101	0.0157	0.0212	0.049	0.0242	0.0491	0.0203	0.0098
ENSMUSG00000040710	0.0273	0.0103	0.0036	0.0327	0.0244	0.0232	0.0067	0.0485	0.0101
ENSMUSG00000031433	0.0517	0.177	0.0975	0.0329	0.0737	0.01	0.1523	0.1153	0.0102
ENSMUSG00000066537	0.0419	0.0527	0.0768	0.0222	0.0373	0.0609	0.0206	0.0318	0.0103
ENSMUSG00000031910	0.0323	0.0217	0.0902	0.0114	0.0767	0.0313	0.074	0.0981	0.0106
ENSMUSG00000031538	0.121	0.0332	0.0115	0.1051	0.0686	0.1067	0.108	0.5686	0.0108
ENSMUSG00000026156	0.0332	0.078	0.0927	0.0235	0.0296	0.0537	0.0435	0.0673	0.0109
ENSMUSG00000037318	0.0477	0.024	0.075	0.038	0.0744	0.0347	0.2811	0.2418	0.0117
ENSMUSG00000063564	0.0837	0.0361	0.0376	0.0508	0.0427	0.0348	0.0705	0.0728	0.0118
ENSMUSG00000030878	0.0845	0.073	0.0759	0.1796	0.1722	0.164	0.0237	0.2571	0.0119
ENSMUSG00000031841	0.0428	0.0369	0.0832	0.0519	0.0218	0.0415	0.018	0.415	0.012
ENSMUSG00000034612	0.0248	0.0125	0.013	0.0528	0.0221	0.0482	0.0366	0.2266	0.0122
ENSMUSG00000051220	0.0259	0.0652	0.0271	0.11	0.0577	0.1256	0.0127	0.0262	0.0127
ENSMUSG00000062510	0.0906	0.0912	0.0271	0.0412	0.0808	0.113	0.089	0.105	0.0127
ENSMUSG00000097287	0.0937	0.1752	0.2524	0.0569	0.1551	0.0649	0.1051	0.1221	0.0132
ENSMUSG00000042359	0.0136	0.0137	0.0286	0.0072	0.0182	0.0265	0.0201	0.1452	0.0134
ENSMUSG00000038379	0.0419	0.014	0.0292	0.0593	0.0373	0.0135	0.0137	0.099	0.0137
ENSMUSG00000074206	0.0588	0.0148	0.0154	0.0781	0.0786	0.0713	0.0866	0.0447	0.0145
ENSMUSG00000090619	0.0101	0.0354	0.0053	0.0053	0.0045	0.0195	0.0148	0.0102	0.0148
ENSMUSG00000022090	0.1224	0.0308	0.0321	0.2275	0.3137	0.1633	0.1052	0.3722	0.015
ENSMUSG00000052572	0.0154	0.0116	0.0322	0.0163	0.0137	0.0075	0.0226	0.0467	0.0151
ENSMUSG00000041134	0.1235	0.0699	0.1698	0.0902	0.1651	0.0824	0.1592	0.4303	0.0152
ENSMUSG00000000416	0.0078	0.0078	0.0977	0.0578	0.0069	0.0453	0.0382	0.0473	0.0153
ENSMUSG00000036168	0.0319	0.0482	0.0668	0.1863	0.0284	0.1083	0.094	0.4364	0.0157
ENSMUSG00000007989	0.0214	0.0054	0.0056	0.0455	0.0143	0.0416	0.0316	0.0489	0.0158
ENSMUSG00000087574	0.0163	0.0494	0.0685	0.1215	0.0729	0.1744	0.2248	0.1988	0.0161
ENSMUSG00000026616	0.0421	0.0679	0.0265	0.0358	0.0676	0.0082	0.0248	0.111	0.0166
ENSMUSG00000042607	0.0175	0.0352	0.0183	0.0742	0.1556	0.0169	0.0343	0.0708	0.0172
ENSMUSG00000002326	0.3847	0.1409	0.2199	0.1114	0.53	0.017	0.0687	0.0709	0.0172
ENSMUSG00000108446	0.1402	0.1411	0.0367	0.2047	0.1718	0.034	0.0516	0.1243	0.0172
ENSMUSG00000019845	0.1926	0.0617	0.1101	0.1302	0.1873	0.068	0.0688	0.1509	0.0172
ENSMUSG00000025997	0.0532	0.0417	0.0248	0.0126	0.0421	0.0287	0.0058	0.0359	0.0174
ENSMUSG00000073437	0.2746	0.1843	0.4412	0.0389	0.0979	0.0355	0.1618	0.1485	0.018
ENSMUSG00000027827	0.0061	0.0186	0.0386	0.0718	0.0274	0.0179	0.006	0.0872	0.0181
ENSMUSG00000035948	0.124	0.0384	0.05	0.0709	0.5781	0.037	0.0843	0.0483	0.0188
ENSMUSG00000038807	0.0383	0.0289	0.0502	0.0102	0.0683	0.0279	0.0847	0.068	0.0188
ENSMUSG00000107278	0.0574	0.1348	0.2806	0.0203	0.0341	0.0928	0.1315	0.1163	0.0188
ENSMUSG00000048503	0.0192	0.1159	0.0603	0.1426	0.2223	0.4839	0.0754	0.2528	0.0189
ENSMUSG00000011256	0.0289	0.068	0.1213	0.0615	0.0688	0.1123	0.1421	0.1076	0.019
ENSMUSG00000027799	0.0175	0.0044	0.0161	0.0163	0.0234	0.0318	0.0107	0.0444	0.0194
ENSMUSG00000059327	0.1207	0.1215	0.0211	0.267	0.2151	0.1171	0.0198	0.0714	0.0198
ENSMUSG00000039126	0.0237	0.0102	0.0106	0.0323	0.0211	0.0197	0.0232	0.0309	0.0199
ENSMUSG00000104263	0.041	0.2686	0.172	0.0654	0.0366	0.0398	0.1814	0.1664	0.0202
ENSMUSG00000049999	0.084	0.0635	0.022	0.1562	0.1311	0.1019	0.0825	0.1065	0.0207
ENSMUSG00000097601	0.0212	0.1707	0.2997	0.0675	0.0661	0.072	0.0832	0.2041	0.0208
ENSMUSG00000066113	0.0376	0.0433	0.0507	0.0628	0.091	0.0104	0.0264	0.158	0.0211
ENSMUSG00000028613	0.0054	0.0163	0.017	0.0115	0.0096	0.0262	0.0425	0.0055	0.0213
ENSMUSG00000035275	0.0433	0.0109	0.034	0.069	0.1061	0.0735	0.0638	0.2523	0.0213
ENSMUSG00000053877	0.0348	0.0525	0.0137	0.0185	0.0426	0.0295	0.0171	0.0044	0.0214
ENSMUSG00000022322	0.0981	0.1098	0.0114	0.0695	0.1263	0.0317	0.0643	0.0332	0.0214
ENSMUSG00000070390	0.0435	0.0548	0.0342	0.1966	0.0679	0.0634	0.0535	0.1655	0.0214
ENSMUSG00000047766	0.0544	0.0767	0.0912	0.0462	0.0097	0.0106	0.0427	0.2757	0.0214
ENSMUSG00000056214	0.3271	0.1098	0.0914	0.2085	0.175	0.0423	0.0643	0.3537	0.0214
ENSMUSG00000091191	0.0437	0.1319	0.183	0.0464	0.0584	0.0212	0.2787	0.0664	0.0215
ENSMUSG00000017724	0.0442	0.0668	0.1622	0.047	0.0394	0.0644	0.0217	0.5155	0.0217
ENSMUSG00000114493	0.0222	0.1119	0.163	0.0472	0.3367	0.0862	0.0873	0.0676	0.0218
ENSMUSG00000104548	0.0223	0.1796	0.4438	0.2368	0.0397	0.1298	0.1533	0.0452	0.0219
ENSMUSG00000042564	0.0298	0.045	0.1326	0.0632	0.0464	0.065	0.0585	0.0905	0.0219
ENSMUSG00000055926	0.0224	0.0451	0.0234	0.0951	0.0598	0.0651	0.1099	0.0454	0.022
ENSMUSG00000074671	0.134	0.1575	0.0468	0.0237	0.1394	0.0434	0.1097	0.1359	0.022
ENSMUSG00000022197	0.0224	0.0188	0.0273	0.0119	0.0199	0.0434	0.0403	0.2871	0.022
ENSMUSG00000085235	0.1808	0.2049	0.2369	0.2161	0.1209	0.0658	0.1332	0.1833	0.0222
ENSMUSG00000066009	0.0903	0.1137	0.284	0.1919	0.1812	0.1096	0.1553	0.2289	0.0222
ENSMUSG00000109408	0.0302	0.0152	0.0317	0.0803	0.0269	0.044	0.0074	0.0536	0.0223
ENSMUSG00000026976	0.0226	0.171	0.0949	0.0722	0.0808	0.1868	0.0445	0.0918	0.0223
ENSMUSG00000030325	0.0232	0.1167	0.0243	0.0492	0.0826	0.045	0.0911	0.0705	0.0228
ENSMUSG00000084880	0.0466	0.1878	0.0489	0.099	0.1455	0.0679	0.1374	0.0236	0.0229
ENSMUSG00000074194	0.3028	0.2815	0.1953	0.198	0.4153	0.0904	0.0229	0.1889	0.0229
ENSMUSG00000026494	0.0187	0.0282	0.0391	0.0446	0.0708	0.1178	0.0138	0.0047	0.023
ENSMUSG00000030254	0.0947	0.0715	0.1737	0.1258	0.1161	0.1608	0.093	0.084	0.0233
ENSMUSG00000034303	0.0475	0.0838	0.1246	0.0253	0.053	0.0346	0.0467	0.0362	0.0234
ENSMUSG00000051212	0.0238	0.0239	0.0996	0.0253	0.1907	0.0461	0.0467	0.0482	0.0234
ENSMUSG00000047747	0.0637	0.008	0.0209	0.0296	0.0674	0.027	0.0274	0.1412	0.0235
ENSMUSG00000085057	0.0121	0.0122	0.1016	0.0129	0.0432	0.047	0.0714	0.0369	0.0238
ENSMUSG00000101609	0.0022	0.0156	0.017	0.0196	0.0046	0.0207	0.076	0.0336	0.0239
ENSMUSG00000087201	0.2732	0.3001	0.1822	0.2111	0.155	0.0482	0.1708	0.0504	0.0244
ENSMUSG00000030055	0.2981	0.0375	0.013	0.0792	0.4982	0.1326	0.1098	0.0881	0.0244
ENSMUSG00000036768	0.0374	0.0125	0.0522	0.0066	0.0333	0.006	0.0306	0.0253	0.0245
ENSMUSG00000049134	0.0374	0.0502	0.0261	0.053	0.0111	0.0846	0.0857	9.0082	0.0245
ENSMUSG00000104443	0.1263	0.2035	0.0529	0.0805	0.0676	0.049	0.0992	0.0256	0.0248
ENSMUSG00000020330	0.0379	0.0254	0.0265	0.0134	0.1915	0.0368	0.0248	0.0512	0.0248
ENSMUSG00000021880	0.1544	0.1296	0.1618	0.2187	0.2294	0.2996	0.0758	0.3913	0.0253
ENSMUSG00000049872	0.0902	0.0519	0.027	0.0822	0.2299	0.0876	0.1013	0.3137	0.0254
ENSMUSG00000112280	0.0438	0.0353	0.0917	0.0279	0.0234	0.034	0.0172	0.0444	0.0258
ENSMUSG00000034059	0.0788	0.0264	0.0825	0.1673	0.0468	0.0509	0.1547	0.1331	0.0258
ENSMUSG00000046223	0.1573	0.132	0.0275	0.0836	0.0701	0.0763	0.1546	0.4786	0.0258
ENSMUSG00000050315	0.0629	0.0317	0.0165	0.0111	0.0187	0.0458	0.0052	1.4937	0.0258
ENSMUSG00000005148	0.0264	0.0133	0.0138	0.1402	0.0353	0.0256	0.0518	0.2007	0.0259
ENSMUSG00000033453	0.0265	0.02	0.0139	0.0281	0.059	0.0386	0.0195	0.0067	0.026
ENSMUSG00000027376	0.0397	0.0533	0.0693	0.0281	0.0708	0.0257	0.143	0.0134	0.026
ENSMUSG00000024340	0.2653	0.3473	0.2502	0.31	0.4257	0.0515	0.0261	0.2689	0.0261
ENSMUSG00000085971	0.0267	0.1751	0.1682	0.1989	0.1192	0.1557	0.1182	0.0271	0.0263
ENSMUSG00000025019	0.1344	0.1191	0.0338	0.04	0.1582	0.073	0.0422	0.1036	0.0264
ENSMUSG00000024766	0.0548	0.0138	0.0287	0.131	0.11	0.0266	0.0539	0.0695	0.0269
ENSMUSG00000005893	0.0735	0.0509	0.1348	0.0342	0.1065	0.0892	0.0632	0.0326	0.0271
ENSMUSG00000066007	0.0139	0.028	0.0583	0.0148	0.0248	0.0405	0.0273	0.0564	0.0273
ENSMUSG00000030945	0.4899	0.0559	0.1162	0.0393	0.0742	0.1345	0.0363	0.0843	0.0273
ENSMUSG00000035126	0.0657	0.0473	0.0394	0.0698	0.0251	0.0638	0.0554	0.0381	0.0277
ENSMUSG00000085408	0.1127	0.1418	0.2657	0.0599	0.1005	0.164	0.2491	0.1428	0.0277
ENSMUSG00000006435	0.0942	0.038	0.0296	0.02	0.0252	0.0183	0.0185	0.8119	0.0278
ENSMUSG00000035357	0.0284	0.0381	0.0099	0.0703	0.0422	0.0367	0.0465	0.9109	0.0279
ENSMUSG00000038570	0.0143	0.0722	0.015	0.061	0.0512	0.0418	0.0141	0.0291	0.0282
ENSMUSG00000059149	0.2005	0.0769	0.1001	0.142	0.8853	0.4725	0.0188	0.1549	0.0282
ENSMUSG00000018570	0.029	0.0584	0.0304	0.0924	0.1033	0.1406	0.0285	0.0881	0.0285
ENSMUSG00000021294	0.0496	0.0799	0.2911	0.0105	0.1592	0.1251	0.1657	0.3218	0.0293
ENSMUSG00000097467	0.0299	0.0302	0.0314	0.0954	0.1335	0.0291	0.0294	0.0911	0.0294
ENSMUSG00000037544	0.0303	0.0508	0.074	0.0321	0.0899	0.0783	0.0099	0.092	0.0297
ENSMUSG00000028017	0.0304	0.1103	0.1595	0.1099	0.0217	0.124	0.1136	0.1975	0.0299
ENSMUSG00000095105	0.0103	0.0415	0.0216	0.0109	0.0184	0.0599	0.0708	0.0104	0.0304
ENSMUSG00000032826	0.0251	0.0389	0.0223	0.0472	0.0293	0.0356	0.0247	0.1254	0.0304
ENSMUSG00000039153	0.0078	0.0078	0.0407	0.0495	0.0623	0.0301	0.0763	0.0787	0.0305
ENSMUSG00000029778	0.052	0.1152	0.1416	0.011	0.0278	0.0404	0.0715	0.0632	0.0307
ENSMUSG00000061048	0.0313	0.0158	0.1148	0.1497	0.0279	0.0759	0.0308	0.2539	0.0308
ENSMUSG00000045875	0.3302	0.1584	0.1648	0.2756	0.3014	0.3281	0.1776	0.1355	0.0309
ENSMUSG00000015314	0.0317	0.0447	0.0598	0.0337	0.0508	0.0553	0.0373	0.0899	0.0311
ENSMUSG00000032489	0.2555	0.1286	0.0167	0.1357	0.0996	0.1394	0.1098	0.1457	0.0314
ENSMUSG00000021986	0.0708	0.1621	0.1147	0.0479	0.0517	0.0187	0.0696	0.0457	0.0316
ENSMUSG00000097451	0.03	0.0022	0.036	0.1573	0.1205	0.4227	0.0253	0.1719	0.0316
ENSMUSG00000116673	0.0484	0.1301	0.1184	0.0686	0.2015	0.0783	0.0793	0.0491	0.0317
ENSMUSG00000001228	0.2417	0.2759	0.0844	0.1027	0.2442	0.2189	0.0475	0.147	0.0317
ENSMUSG00000047511	0.1293	0.0488	0.0169	0.0515	0.1008	0.0157	0.0952	0.0328	0.0318
ENSMUSG00000038879	0.0242	0.0163	0.0169	0.3605	0.5042	1.4897	0.0476	0.1147	0.0318
ENSMUSG00000024011	0.0108	0.0543	0.0339	0.0229	0.0192	0.0105	0.0636	1.5306	0.0318
ENSMUSG00000044244	0.0326	0.0493	0.0855	0.1387	0.0145	0.1267	0.0641	0.2316	0.0321
ENSMUSG00000022523	0.1217	0.0223	0.0232	0.0118	0.0099	0.0966	0.0652	0.1122	0.0326
ENSMUSG00000025650	0.02	0.0202	0.014	0.0425	0.0059	0.0259	0.0262	0.1082	0.0328
ENSMUSG00000042961	0.0561	0.0339	0.0235	0.0834	0.01	0.087	0.1982	0.1705	0.0331
ENSMUSG00000094410	0.6082	0.3334	0.2124	0.0359	0.4337	0.0262	0.1261	0.0411	0.0332
ENSMUSG00000048251	0.0169	0.017	0.0532	0.018	0.0453	0.0164	0.0416	0.0515	0.0333
ENSMUSG00000061533	0.0243	0.0196	0.0867	0.0259	0.0608	0.0803	0.0239	0.0346	0.0335
ENSMUSG00000097099	0.0228	0.1377	0.1553	0.0121	0.1626	0.0332	0.1232	0.1502	0.0336
ENSMUSG00000037784	0.0258	0.0087	0.1351	0.073	0.0766	0.1751	0.1435	0.0871	0.0338
ENSMUSG00000030616	0.0098	0.0347	0.0309	0.0784	0.057	0.0239	0.0822	0.3242	0.0339
ENSMUSG00000105004	0.0176	0.1947	0.0737	0.1867	0.188	0.0853	0.0345	0.0356	0.0346
ENSMUSG00000046005	0.1937	0.1064	0.1476	0.0561	0.157	0.2221	0.0519	0.1428	0.0346
ENSMUSG00000097746	0.0355	0.0536	0.1115	0.0565	0.0474	0.0258	0.0871	0.009	0.0349
ENSMUSG00000047996	0.065	0.0357	0.0248	0.1004	0.0685	0.0803	0.058	0.0659	0.0349
ENSMUSG00000044770	0.0355	0.0358	0.0372	0.0283	0.0238	0.0259	0.0698	0.1171	0.0349
ENSMUSG00000041313	0.0417	0.012	0.0312	0.0253	0.0371	0.0289	0.0409	0.0905	0.0351
ENSMUSG00000031209	0.0717	0.0451	0.0282	0.0761	0.0639	0.0174	0.0616	0.0182	0.0352
ENSMUSG00000026770	0.0961	0.0121	0.0756	0.0638	0.0429	0.0117	0.0236	0.1827	0.0354
ENSMUSG00000020831	0.1448	0.5468	0.6448	0.1922	0.0645	0.1756	0.64	0.1468	0.0356
ENSMUSG00000028926	0.0364	0.0037	0.0152	0.027	0.0486	0.0706	0.0143	0.1143	0.0357
ENSMUSG00000016918	0.079	0.0612	0.0955	0.0645	0.0379	0.0884	0.0657	0.6715	0.0358
ENSMUSG00000037940	0.0263	0.0264	0.0495	0.0391	0.0187	0.0153	0.0103	0.2609	0.0361
ENSMUSG00000024524	0.0676	0.0742	0.0193	0.0653	0.0383	0.0238	0.0422	0.0498	0.0362
ENSMUSG00000020363	0.0614	0.0494	0.1544	0.0261	0.0875	0.0834	0.1085	0.5351	0.0362
ENSMUSG00000085527	0.0369	0.2976	0.4645	0.1569	0.1317	0.215	0.0726	0.5617	0.0363
ENSMUSG00000005124	0.2096	0.0621	0.1034	0.1048	0.1539	0.1077	0.1575	0.1	0.0364
ENSMUSG00000003484	0.222	0.0373	0.1938	0.3537	0.0989	0.0718	0.1454	0.2626	0.0364
ENSMUSG00000031442	0.0317	0.0106	0.0055	0.0393	0.0188	0.0513	0.0156	0.6109	0.0364
ENSMUSG00000102305	0.0372	0.1871	0.0779	0.0395	0.0662	0.1082	0.219	0.1507	0.0365
ENSMUSG00000005824	0.0743	0.0748	0.2726	0.1973	0.1325	0.1803	0.657	0.339	0.0365
ENSMUSG00000044471	0.0465	0.0562	0.0585	0.0395	0.058	0.0451	0.0548	0.0472	0.0366
ENSMUSG00000031465	0.186	0.1311	0.1169	0.0593	0.1824	0.379	0.0731	0.3205	0.0366
ENSMUSG00000031391	0.028	0.0188	0.0294	0.0496	0.0167	0.0181	0.0459	0.2936	0.0367
ENSMUSG00000055560	0.1683	0.0377	0.1568	0.0397	0.1167	0.0363	0.1102	0.2465	0.0368
ENSMUSG00000030592	0.0094	0.0443	0.0165	0.0267	0.0196	0.0091	0.0247	3.0044	0.0371
ENSMUSG00000000305	0.0946	0.0286	0.0198	0.0502	0.0422	0.0275	0.0743	0.0096	0.0372
ENSMUSG00000027297	0.0382	0.1346	0.1201	0.0406	0.0681	0.2038	0.1501	0.1355	0.0375
ENSMUSG00000091994	0.0573	0.1155	0.0801	0.1421	0.1022	0.1298	0.1126	0.0775	0.0376
ENSMUSG00000055313	0.1149	0.0578	0.1003	0.1017	0.0683	0.0371	0.2256	0.1359	0.0376
ENSMUSG00000032285	0.2677	0.0578	0.1603	0.0203	0.2898	0.4267	0.0563	0.5428	0.0376
ENSMUSG00000020389	0.0768	0.0387	0.0403	0.068	0.0571	0.1242	0.1383	0.0779	0.0378
ENSMUSG00000019990	0.2757	0.1055	0.1214	0.041	0.3343	0.1391	0.0271	0.2069	0.038
ENSMUSG00000068270	0.0386	0.0156	0.0243	0.0493	0.0344	0.09	0.0759	0.3369	0.038
ENSMUSG00000022103	0.1163	0.1562	0.061	0.412	0.242	0.1505	0.3238	0.1769	0.0381
ENSMUSG00000026442	0.0922	0.0147	0.0203	0.0515	0.0606	0.033	0.0953	0.0197	0.0382
ENSMUSG00000049744	0.1245	0.0627	0.0816	0.0744	0.0971	0.0453	0.0764	0.0868	0.0383
ENSMUSG00000024922	0.059	0.0594	0.1031	0.3135	0.1929	0.2673	0.1933	0.1596	0.0387
ENSMUSG00000028933	0.1579	0.2385	0.1103	0.1398	0.2229	0.1021	0.1292	0.2268	0.0388
ENSMUSG00000031144	0.0263	0.0398	0.0276	0.2938	0.1644	0.115	0.1811	0.2537	0.0388
ENSMUSG00000103901	0.1184	0.0795	0.0827	0.1886	0.0352	0.1532	0.0775	0.2601	0.0388
ENSMUSG00000114907	0.0394	0.1191	0.1239	0.0837	0.1406	0.0765	0.0774	0.3597	0.0388
ENSMUSG00000114638	0.1582	0.0797	0.0414	0.063	0.0882	0.1727	0.1943	0.1805	0.0389
ENSMUSG00000069910	0.1785	0.1198	0.0416	0.1896	0.442	0.1155	0.1169	0.3016	0.039
ENSMUSG00000033768	0.0248	0.045	0.0312	0.095	0.1019	0.0337	0.0293	0.0604	0.0391
ENSMUSG00000028278	0.1592	0.147	0.0556	0.1268	0.1419	0.1673	0.1043	1.0625	0.0391
ENSMUSG00000017607	0.0266	0.0669	0.1253	0.0282	0.1302	0.0258	0.0391	0.1077	0.0392
ENSMUSG00000024268	0.04	0.0886	0.2178	0.0255	0.0356	0.0078	0.0157	0.0567	0.0393
ENSMUSG00000052821	0.0667	0.0134	0.0979	0.1418	0.1666	0.1554	0.118	0.1894	0.0394
ENSMUSG00000049107	0.4004	0.2419	0.6294	0.6805	0.7139	0.5439	0.1573	0.7713	0.0394
ENSMUSG00000092008	0.7634	0.1618	0.9263	0.2561	2.3641	0.5458	2.0129	0.6518	0.0395
ENSMUSG00000034731	0.0364	0.057	0.0593	0.0945	0.0469	0.0824	0.0516	0.168	0.0397
ENSMUSG00000020657	0.1753	0.0407	0.1979	0.1576	0.0601	0.0916	0.0795	0.2461	0.0398
ENSMUSG00000020230	0.203	0.0204	0.234	0.1725	0.3076	0.5712	0.0399	0.2469	0.0399
ENSMUSG00000054057	0.3251	0.4296	0.1703	0.2374	0.2536	0.138	0.2993	0.4531	0.0399
ENSMUSG00000035283	0.1218	0.0613	0.0638	0.4311	0.3075	0.0788	0.1395	0.6172	0.0399
ENSMUSG00000041831	0.0542	0.0137	0.0284	0.0432	0.0363	0.1315	0.0932	0.1374	0.04
ENSMUSG00000079685	0.0204	0.0308	0.0107	0.0217	0.0728	0.0693	0.0301	0.1138	0.0401
ENSMUSG00000030786	0.0137	0.0963	0.0859	0.1016	0.1705	0.0265	0.1073	0.0969	0.0403
ENSMUSG00000021708	0.0494	0.0166	0.0173	0.0088	0.1322	0.1519	0.0405	0.117	0.0405
ENSMUSG00000063535	0.0416	0.0524	0.1635	0.0994	0.0371	0.0606	0.0715	0.1055	0.0409
ENSMUSG00000115289	0.2086	0.126	0.1749	0.0443	0.2231	0.1619	0.041	0.0846	0.041
ENSMUSG00000071068	0.0419	0.0843	0.0439	0.0297	0.0124	0.0677	0.0548	0.0566	0.0412
ENSMUSG00000054728	0.0209	0.0492	0.0585	0.1261	0.0623	0.1152	0.0892	0.1416	0.0412
ENSMUSG00000040289	0.021	0.0212	0.1322	0.0223	0.0375	0.0408	0.0413	0.4049	0.0413
ENSMUSG00000024044	0.0579	0.0265	0.0497	0.1119	0.1315	0.1124	0.15	0.1388	0.0414
ENSMUSG00000006587	0.0422	0.2123	0.265	0.1343	0.0752	0.0409	0.0414	0.5128	0.0414
ENSMUSG00000031962	0.19	0.1913	0.1106	0.0224	0.1694	0.1024	0.1244	0.2996	0.0415
ENSMUSG00000020135	0.0061	0.0123	0.0319	0.0065	0.0054	0.0118	0.012	0.0062	0.0419
ENSMUSG00000028369	0.0255	0.0043	0.0089	0.0543	0.0304	0.0372	0.0293	0.1468	0.0419
ENSMUSG00000017314	0.0857	0.0144	0.0748	0.0455	0.0127	0.0416	0.0841	0.0579	0.0421
ENSMUSG00000036466	0.0368	0.0309	0.0643	0.0652	0.0547	0.0596	0.0362	0.0996	0.0422
ENSMUSG00000039683	0.0186	0.0374	0.0259	0.0329	0.011	0.036	0.0547	0.0439	0.0426
ENSMUSG00000058147	0.13	0.0436	0.0454	0.3682	0.0772	0.3783	0.383	0.3075	0.0426
ENSMUSG00000063018	0.3035	0.8731	0.1817	0.1842	0.2705	0.1683	0.2981	0.4395	0.0426
ENSMUSG00000025780	0.2606	0.0787	0.2367	0.2953	0.3407	0.3793	0.1024	0.7046	0.0427
ENSMUSG00000072774	0.1451	0.4091	0.4409	0.2928	0.2328	0.2112	0.4276	0.1618	0.0428
ENSMUSG00000017400	0.153	0.066	0.2291	0.1393	0.0975	0.0424	0.3007	0.133	0.043
ENSMUSG00000022639	0.0733	0.0148	0.0154	0.0312	0.0654	0.1992	0.0576	0.1636	0.0433
ENSMUSG00000028364	0.053	0.0267	0.0278	0.0188	0.0551	0.0514	0.0434	0.1074	0.0434
ENSMUSG00000042428	0.0147	0.0148	0.0617	0.0313	0.0262	0.0143	0.0289	0.1491	0.0434
ENSMUSG00000024673	0.0998	0.1005	0.0232	0.1296	0.0791	0.0108	0.1416	0.1574	0.0436
ENSMUSG00000038860	0.0333	0.0224	0.1106	0.0354	0.0347	0.0485	0.0273	0.0338	0.0437
ENSMUSG00000027959	0.0112	0.0113	0.1292	0.0595	0.1	0.0326	0.0551	0.0227	0.0441
ENSMUSG00000104253	0.1122	0.226	0.0941	0.2861	0.2201	0.1524	0.2425	0.182	0.0441
ENSMUSG00000027254	0.0226	0.017	0.0414	0.012	0.0101	0.0602	0.072	0.1373	0.0444
ENSMUSG00000026940	0.2487	0.3871	0.1659	0.3123	0.1209	0.2194	0.0222	0.1146	0.0445
ENSMUSG00000108443	0.0757	0.0762	0.0635	0.0483	0.0405	0.0588	0.0595	0.0461	0.0447
ENSMUSG00000054555	0.0714	0.0588	0.034	0.1448	0.1042	0.1134	0.1084	0.079	0.0447
ENSMUSG00000037139	0.0227	0.0343	0.0238	0.0121	0.0304	0.1323	0.0782	1.8783	0.0447
ENSMUSG00000051278	0.0845	0.0327	0.0204	0.0345	0.058	0.1199	0.0319	0.0527	0.0448
ENSMUSG00000037991	0.0305	0.123	0.016	0.1297	0.0272	0.0741	0.165	0.1857	0.045
ENSMUSG00000055541	0.1377	0.2126	0.0289	0.2341	0.3765	0.2316	0.1804	0.3909	0.0451
ENSMUSG00000078496	0.1384	0.2787	0.0967	0.294	0.5345	0.4923	0.1812	0.2338	0.0453
ENSMUSG00000055069	0.3234	0.1163	0.1694	0.2454	0.1853	0.5379	0.2269	0.3044	0.0454
ENSMUSG00000026581	0.1741	0.0585	0.1095	0.2713	0.1346	0.0225	0.0912	0.153	0.0457
ENSMUSG00000086212	0.0932	0.1174	0.0489	0.4952	0.1247	0.5202	0.3435	0.3309	0.0458
ENSMUSG00000034810	0.0842	0.0471	0.0882	0.1192	0.025	0.0544	0.0459	0.4267	0.046
ENSMUSG00000052736	0.0118	0.0476	0.0495	0.1003	0.0211	0.0229	0.0348	0.012	0.0464
ENSMUSG00000100706	0.0707	0.0119	0.0371	0.0376	0.063	0.0229	0.0116	0.0837	0.0464
ENSMUSG00000039239	0.0711	0.0119	0.0745	0.1133	0.0634	0.092	0.0582	0.4325	0.0466
ENSMUSG00000026110	0.0373	0.0268	0.0335	0.034	0.0522	0.0258	0.0523	0.1134	0.0471
ENSMUSG00000105741	0.0958	0.0483	0.1172	0.1358	0.1282	0.062	0.1098	0.1943	0.0471
ENSMUSG00000024059	0.0806	0.0244	0.152	0.0257	0.0359	0.0078	0.1029	0.5557	0.0475
ENSMUSG00000034768	0.169	0.0243	0.0253	0.1282	0.1937	0.2576	0.0237	1.1502	0.0475
ENSMUSG00000056476	0.0699	0.0433	0.0507	0.0343	0.0959	0.0626	0.0634	0.0055	0.0476
ENSMUSG00000024640	0.242	0.065	0.1183	0.2742	0.0719	0.2191	0.206	0.1308	0.0476
ENSMUSG00000022762	0.2362	0.2013	0.0571	0.1351	0.1242	0.2057	0.113	0.1781	0.0476
ENSMUSG00000042254	0.0484	0.0163	0.0169	0.0514	0.0288	0.0626	0.0159	1.1782	0.0476
ENSMUSG00000042035	0.0486	0.0326	0.1187	0.1204	0.0577	0.0393	0.0477	0.1395	0.0477
ENSMUSG00000010830	0.2432	0.1469	0.051	0.155	0.1301	0.0944	0.2867	0.5424	0.0478
ENSMUSG00000071984	0.0487	0.028	0.0219	0.0074	0.0186	0.0675	0.082	0.4018	0.0479
ENSMUSG00000041323	0.2283	0.2135	0.0854	0.0693	0.1017	0.2057	0.1121	0.2149	0.0481
ENSMUSG00000054200	0.8327	0.3453	0.7186	0.052	0.4804	0.7129	0.1443	0.0497	0.0482
ENSMUSG00000060336	0.0245	0.0988	0.2828	0.2346	0.1094	0.2143	0.0723	0.3731	0.0482
ENSMUSG00000038700	0.2463	0.124	0.2065	0.1047	0.1318	0.0239	0.121	0.1498	0.0484
ENSMUSG00000097327	0.0492	0.1487	0.1289	0.4444	0.1536	0.191	0.0967	0.4241	0.0484
ENSMUSG00000041406	0.0827	0.1	0.1907	0.0176	0.0295	0.2087	0.0325	0.2013	0.0488
ENSMUSG00000035910	0.1243	0.0834	0.2257	0.2464	0.2142	0.1608	0.2197	0.1932	0.0489
ENSMUSG00000028943	0.083	0.117	0.0348	0.0705	0.1331	0.1046	0.0978	0.2355	0.0489
ENSMUSG00000104362	0.0665	0.1171	0.2959	0.0706	0.0592	0.129	0.0653	0.0168	0.049
ENSMUSG00000027692	0.0712	0.0753	0.0597	0.0681	0.073	0.038	0.0385	0.2165	0.049
ENSMUSG00000024053	0.4114	0.0628	0.2221	0.1589	0.3556	0.2177	0.1837	0.6825	0.049
ENSMUSG00000102918	0.0749	0.0377	0.0262	0.053	0.0779	0.0121	0.049	0.0886	0.0491
ENSMUSG00000025104	0.0287	0.0505	0.0451	0.0381	0.0192	0.0278	0.0634	0.1163	0.0493
ENSMUSG00000032352	0.0251	0.0506	0.1141	0.0356	0.1344	0.0569	0.0658	0.1698	0.0494
ENSMUSG00000026826	0.0845	0.0851	0.0886	0.2335	0.0151	0.1312	0.3322	0.24	0.0499
ENSMUSG00000055653	0.051	0.1285	0.1069	0.1084	0.4549	0.0248	0.1002	0.9311	0.0502
ENSMUSG00000028631	0.1364	0.103	0.1966	0.0362	0.0304	0.0993	0.268	0.415	0.0503
ENSMUSG00000038679	0.0564	0.0155	0.0161	0.049	0.064	0.01	0.0453	0.182	0.0504
ENSMUSG00000028358	0.0587	0.1256	0.1846	0.1637	0.1439	0.1709	0.1442	0.1116	0.0505
ENSMUSG00000079055	0.0129	0.0907	0.0539	0.1367	0.1492	0.0125	0.1644	0.3001	0.0506
ENSMUSG00000037138	0.0516	0.0312	0.0432	0.1205	0.0552	0.02	0.0304	0.0314	0.0507
ENSMUSG00000029074	0.0344	0.0694	0.018	0.2012	0.0921	0.0501	0.1861	0.0873	0.0508
ENSMUSG00000004631	0.1164	0.2279	0.1491	0.1443	0.2594	0.1129	0.0318	0.3016	0.0509
ENSMUSG00000034910	0.0433	0.0437	0.0636	0.1197	0.0464	0.2271	0.0341	0.0527	0.0511
ENSMUSG00000017491	0.0912	0.0131	0.2185	0.0831	0.1627	0.1265	0.0512	0.0793	0.0513
ENSMUSG00000025140	0.1744	0.0878	0.0731	0.1297	0.2799	0.0846	0.3769	0.0884	0.0514
ENSMUSG00000099757	0.0655	0.0528	0.0137	0.0139	0.0701	0.089	0.1159	0.1727	0.0515
ENSMUSG00000079481	0.0486	0.0204	0.0636	0.0473	0.065	0.0746	0.1233	0.0657	0.0517
ENSMUSG00000026805	0.0176	0.0354	0.0552	0.0187	0.0157	0.0341	0.0345	0.0535	0.0518
ENSMUSG00000024533	0.0707	0.0623	0.0741	0.0845	0.0945	0.2058	0.0694	0.224	0.0521
ENSMUSG00000062939	0.0532	0.1428	0.0371	0.3765	0.0632	0.0172	0.087	0.1977	0.0523
ENSMUSG00000020185	0.0152	0.0307	0.0639	0.0647	0.0204	0.0517	0.0524	0.0309	0.0524
ENSMUSG00000039154	0.1066	0.0268	0.1956	0.0283	0.0238	0.1552	0.0524	0.0541	0.0524
ENSMUSG00000109674	0.117	0.2538	0.283	0.0574	0.0722	0.0524	0.0619	0.0274	0.0531
ENSMUSG00000022883	0.0416	0.0084	0.0261	0.0883	0.0926	0.0484	0.0857	0.0843	0.0531
ENSMUSG00000063568	0.0541	0.0273	0.0567	0.0287	0.5549	0.0525	0.1063	0.0549	0.0532
ENSMUSG00000039903	0.0902	0.0363	0.0189	0.0958	0.0643	0.0525	0.0708	0.128	0.0532
ENSMUSG00000022995	0.0096	0.0032	0.0268	0.0102	0.0143	0.0062	0.0126	0.1784	0.0535
ENSMUSG00000041468	0.0273	0.0825	0.2863	0.1741	0.1948	0.2386	0.1342	0.2216	0.0537
ENSMUSG00000070691	0.0274	0.0967	0.0144	0.0874	0.0734	0.0266	0.0269	0.0278	0.0539
ENSMUSG00000018168	0.0706	0.0474	0.1807	0.1083	0.0559	0.0152	0.1848	0.1351	0.054
ENSMUSG00000058290	0.0628	0.0237	0.0575	0.0583	0.028	0.0228	0.0616	0.175	0.054
ENSMUSG00000001444	0.0552	0.1111	0.0867	0.1465	0.2459	0.1606	0.0813	0.1119	0.0542
ENSMUSG00000057058	0.0644	0.0926	0.106	0.1172	0.0328	0.0268	0.2439	0.0746	0.0543
ENSMUSG00000104324	0.0139	0.2093	0.0436	0.0883	0.0247	0.0269	0.0272	0.1264	0.0545
ENSMUSG00000030020	0.1034	0.0721	0.1583	0.1689	0.1134	0.108	0.1718	0.0242	0.0547
ENSMUSG00000097637	0.1675	0.1687	0.2926	0.3559	0.0996	0.0542	0.1097	0.0566	0.0549
ENSMUSG00000100455	0.0374	0.1131	0.4119	0.0597	0.0167	0.1453	0.0552	0.1139	0.0552
ENSMUSG00000004709	0.0141	0.0142	0.0147	0.0449	0.1255	0.0137	0.0138	0.0999	0.0553
ENSMUSG00000078867	0.1406	0.6229	0.2651	0.2389	0.3008	0.3546	0.3038	0.399	0.0553
ENSMUSG00000040189	0.0226	0.0114	0.0945	0.012	0.0101	0.0985	0.0111	0.0343	0.0554
ENSMUSG00000027834	0.0283	0.0095	0.0099	0.03	0.0672	0.0091	0.0185	0.0764	0.0556
ENSMUSG00000053977	0.2453	0.171	0.1977	0.3808	0.2187	0.0366	1.0936	1.0713	0.0557
ENSMUSG00000079560	0.0114	0.0575	0.0837	0.0121	0.1017	0.0443	0.0448	0.1735	0.0561
ENSMUSG00000034751	0.0572	0.0491	0.1088	0.0472	0.085	0.0986	0.0395	0.0623	0.0562
ENSMUSG00000027955	0.0787	0.0072	0.0075	0.0532	0.1275	0.0139	0.0492	0.261	0.0562
ENSMUSG00000026321	0.0688	0.0808	0.1201	0.2314	0.1839	0.0779	0.0901	0.1278	0.0563
ENSMUSG00000055561	0.0861	0.0722	0.1653	0.0609	0.1151	0.1531	0.155	0.1163	0.0564
ENSMUSG00000002076	0.1147	0.0578	0.1803	0.0609	0.1875	0.3154	0.0563	0.2326	0.0564
ENSMUSG00000020639	0.1866	0.0867	0.1655	0.122	0.0256	0.0975	0.0141	0.0582	0.0565
ENSMUSG00000022306	0.1223	0.0435	0.1584	0.0535	0.0513	0.0628	0.106	0.1678	0.0566
ENSMUSG00000044199	0.0863	0.3476	0.211	0.1833	0.2051	0.2512	0.3108	0.2916	0.0566
ENSMUSG00000049191	0.1297	0.0871	0.0755	0.0459	0.1671	0.2657	0.269	0.2484	0.0567
ENSMUSG00000028909	0.0289	0.0777	0.0404	0.041	0.0516	0.0749	0.0758	0.2152	0.0569
ENSMUSG00000021822	0.3189	0.0876	0.395	0.2464	0.2585	0.1125	0.057	2.2928	0.057
ENSMUSG00000019876	0.0931	0.0234	0.0731	0.1483	0.0622	0.0564	0.0743	0.0884	0.0572
ENSMUSG00000038143	0.0256	0.0184	0.0154	0.0506	0.0392	0.0391	0.0756	0.1411	0.0576
ENSMUSG00000117379	0.1173	0.2363	0.0615	0.4985	0.0523	0.5122	0.1728	0.1189	0.0577
ENSMUSG00000050587	0.1038	0.1046	0.0777	0.1103	0.1455	0.1152	0.1166	0.1504	0.0583
ENSMUSG00000032839	0.0342	0.0861	0.009	0.0545	0.0762	0.0415	0.0756	0.1126	0.0588
ENSMUSG00000056458	0.0202	0.0812	0.0845	0.0214	0.018	0.0196	0.0396	0.0613	0.0594
ENSMUSG00000113425	0.091	0.0916	0.2542	0.0966	0.027	0.206	0.2383	0.3075	0.0596
ENSMUSG00000082361	0.1518	0.0764	0.1273	0.4032	0.758	0.4862	0.1641	0.1847	0.0597
ENSMUSG00000024534	0.1062	0.0153	0.1749	0.1612	0.2029	0.0589	0.0298	0.2923	0.0597
ENSMUSG00000040118	0.0884	0.0668	0.0695	0.1644	0.1281	0.1502	0.1303	1.2496	0.0598
ENSMUSG00000097583	0.1071	0.0462	0.016	0.1462	0.0273	0.1336	0.1352	0.093	0.0601
ENSMUSG00000017412	0.0306	0.0231	0.1043	0.0732	0.0614	0.0817	0.015	0.0543	0.0602
ENSMUSG00000051008	0.1853	0.5598	0.2589	0.3281	0.1652	0.5994	0.182	0.1253	0.0607
ENSMUSG00000005958	0.1447	0.0416	0.0217	0.0878	0.0553	0.0501	0.0609	0.1467	0.061
ENSMUSG00000104453	0.124	0.0937	0.0975	0.2306	0.0553	0.4513	0.4265	1.2262	0.061
ENSMUSG00000105449	0.0622	0.1431	0.1862	0.1038	0.0396	0.2155	0.1309	0.063	0.0611
ENSMUSG00000070867	0.0104	0.0209	0.0109	0.0441	0.0185	0.0101	0.0204	0.1051	0.0612
ENSMUSG00000049690	0.0057	0.0171	0.0238	0.1145	0.1213	0.1431	0.2117	0.1438	0.0613
ENSMUSG00000043794	0.125	0.0629	0.1637	0.0996	0.0836	0.2729	0.0614	0.095	0.0614
ENSMUSG00000045394	0.5002	0.1889	0.557	0.1993	0.3345	0.273	0.2457	1.1728	0.0615
ENSMUSG00000038524	0.0878	0.0379	0.0526	0.0133	0.0894	0.219	0.3449	0.0763	0.0616
ENSMUSG00000026994	0.0941	0.1896	0.0822	0.1833	0.0839	0.0761	0.262	0.1273	0.0617
ENSMUSG00000021699	0.0629	0.0691	0.0839	0.0243	0.158	0.1054	0.1235	0.1623	0.0618
ENSMUSG00000031965	0.103	0.0346	0.042	0.079	0.1632	0.0444	0.0562	0.1508	0.0619
ENSMUSG00000036273	0.0696	0.035	0.079	0.0493	0.062	0.0169	0.1139	0.0823	0.0627
ENSMUSG00000109841	0.1276	0.1499	0.0446	0.4292	0.5308	0.5159	0.3133	0.1294	0.0627
ENSMUSG00000118049	0.2561	0.1612	0.369	0.034	0.3424	0.1863	0.3144	0.0649	0.0629
ENSMUSG00000035095	0.2248	0.1617	0.0673	0.1194	0.1718	0.0312	0.0158	0.0814	0.0631
ENSMUSG00000043487	0.0642	0.1078	0.2018	0.1364	0.3244	0.1765	0.042	0.1193	0.0631
ENSMUSG00000024511	0.0321	0.0518	0.0202	0.0614	0.0229	0.0436	0.0126	0.0717	0.0632
ENSMUSG00000018623	0.0643	0.1294	0.5387	0.273	0.0573	0.187	0.1262	0.8469	0.0632
ENSMUSG00000045690	0.129	0.1299	0.3154	0.2512	0.115	0.1877	0.1267	0.0872	0.0634
ENSMUSG00000052316	0.1939	0.2213	0.0813	0.0275	0.1152	0.0251	0.0381	0.0393	0.0635
ENSMUSG00000101009	0.0432	0.0217	0.0226	0.0459	0.077	0.0629	0.0424	0.0657	0.0637
ENSMUSG00000052087	0.0809	0.1304	0.1018	0.0344	0.1588	0.2356	0.1272	0.2954	0.0637
ENSMUSG00000041607	0.0567	0.049	0.0509	0.1463	0.065	0.1179	0.0796	0.5176	0.0637
ENSMUSG00000037474	0.1051	0.1361	0.0944	0.0425	0.0848	0.0826	0.0443	0.0355	0.064
ENSMUSG00000030303	0.0563	0.1418	0.3638	0.1196	0.0669	0.0182	0.0184	0.1522	0.0646
ENSMUSG00000115979	0.2193	0.3312	0.3446	0.3028	0.0391	0.0425	0.0431	0.1111	0.0647
ENSMUSG00000024411	0.8698	0.3992	0.6346	0.3626	0.4515	0.2991	0.173	0.5581	0.0649
ENSMUSG00000047022	0.1543	0.1701	0.0924	0.2029	0.2816	0.1996	0.0577	0.0819	0.065
ENSMUSG00000033082	0.106	0.0133	0.3471	0.2533	0.437	0.1671	0.1041	0.2015	0.0651
ENSMUSG00000039496	0.2427	0.1111	0.208	0.1172	0.177	0.2354	0.0867	0.4473	0.0651
ENSMUSG00000026610	0.3759	0.7347	0.4981	0.6341	0.3154	0.4291	0.2063	0.325	0.0652
ENSMUSG00000074863	0.111	0.1006	0.1396	0.2241	0.1089	0.2047	0.1527	0.1801	0.0655
ENSMUSG00000066000	0.1002	0.0672	0.2624	0.6916	0.1339	0.2106	0.1148	0.4908	0.0656
ENSMUSG00000004508	0.1669	0.1569	0.1399	0.13	0.2281	0.0972	0.153	0.5302	0.0656
ENSMUSG00000056602	0.0716	0.0535	0.0339	0.076	0.1255	0.1299	0.0794	0.1498	0.0658
ENSMUSG00000097431	0.1341	0.0675	0.0176	0.1958	0.1195	0.1789	0.1646	0.1359	0.0659
ENSMUSG00000036902	0.0448	0.0226	0.0117	0.1308	0.0799	0.0326	0.033	0.0568	0.066
ENSMUSG00000022372	0.127	0.0301	0.0861	0.1111	0.1865	0.0942	0.066	0.0909	0.0661
ENSMUSG00000020044	0.2107	0.1273	0.0883	0.1164	0.278	0.1226	0.0579	1.4182	0.0663
ENSMUSG00000030427	0.225	0.1133	0.3065	0.1195	0.341	0.0873	0.2873	0.1141	0.0664
ENSMUSG00000059742	0.0721	0.0409	0.0472	0.0335	0.0522	0.0831	0.0753	0.0731	0.0665
ENSMUSG00000033361	0.1015	0.0681	0.0591	0.0599	0.0101	0.0547	0.0332	0.1486	0.0665
ENSMUSG00000020057	0.2704	0.0454	0.1653	0.1197	0.221	0.1531	0.2878	0.3427	0.0665
ENSMUSG00000055480	0.0847	0.0426	0.0089	0.09	0.0755	0.0657	0.1165	0.1288	0.0666
ENSMUSG00000040606	0.0616	0.0435	0.0904	0.0065	0.055	0.0239	0.0545	0.1187	0.0667
ENSMUSG00000029925	0.166	0.076	0.1898	0.1363	0.1884	0.1172	0.0964	0.2525	0.0668
ENSMUSG00000100826	0.1105	0.1165	0.0965	0.0587	0.0891	0.148	0.1059	0.1707	0.0672
ENSMUSG00000050954	0.1113	0.0862	0.0807	0.0455	0.1145	0.0332	0.0505	0.0694	0.0673
ENSMUSG00000030022	0.0821	0.0367	0.0335	0.0727	0.0813	0.0752	0.0358	0.1387	0.0673
ENSMUSG00000033721	0.1257	0.1266	0.0479	0.0728	0.163	0.0333	0.2245	0.1622	0.0674
ENSMUSG00000028931	0.1279	0.109	0.0412	0.1776	0.1228	0.0859	0.2319	0.3989	0.0677
ENSMUSG00000041078	0.2072	0.1391	0.0724	0.0734	0.0924	0.0447	0.0452	0.035	0.0679
ENSMUSG00000050921	0.046	0.2318	0.217	0.1711	0.1231	0.134	0.0904	0.28	0.0679
ENSMUSG00000032985	0.0577	0.151	0.1209	0.098	0.0309	0.0224	0.0453	0.0117	0.068
ENSMUSG00000090641	0.1211	0.1219	0.0362	0.1837	0.0463	0.2182	0.1019	0.1578	0.068
ENSMUSG00000024992	0.1849	0.1629	0.3148	0.54	0.206	0.4036	0.0908	0.0234	0.0682
ENSMUSG00000028071	0.0693	0.0465	0.0727	0.0859	0.0618	0.0897	0.1135	0.0937	0.0682
ENSMUSG00000042104	0.2038	0.0864	0.0787	0.0741	0.1434	0.1873	0.0948	0.0326	0.0685
ENSMUSG00000054074	0.0696	0.1403	0.0876	0.1332	0.0497	0.0676	0.1642	0.0706	0.0685
ENSMUSG00000021613	0.0698	0.0351	0.1218	0.1853	0.2384	0.3949	0.0914	0.0236	0.0686
ENSMUSG00000038260	0.0951	0.1021	0.1395	0.1953	0.1413	0.1415	0.193	0.3406	0.0686
ENSMUSG00000045968	0.1819	0.155	0.1173	0.0149	0.0748	0.0815	0.1099	0.1135	0.0688
ENSMUSG00000021850	0.0175	0.0705	0.0917	0.0558	0.0936	0.1189	0.0344	0.1597	0.0688
ENSMUSG00000085667	0.0117	0.1765	0.3551	0.0124	0.0625	0.0567	0.0803	0.0829	0.0689
ENSMUSG00000025758	0.0701	0.1008	0.1049	0.0851	0.2142	0.2234	0.0983	0.1116	0.0689
ENSMUSG00000041741	0.0754	0.0543	0.1016	0.063	0.1201	0.0418	0.127	0.2021	0.0689
ENSMUSG00000090273	0.035	0.1764	0.1101	0.2977	0.0937	0.6458	0.6882	0.3196	0.0689
ENSMUSG00000013973	0.5855	0.3891	0.5399	0.2736	0.3236	0.1591	0.2875	0.2018	0.0691
ENSMUSG00000037736	0.0528	0.0531	0.043	0.1121	0.1307	0.1138	0.0691	0.6183	0.0692
ENSMUSG00000079260	0.094	0.142	0.1723	0.3244	0.2932	0.3647	0.2308	0.1429	0.0693
ENSMUSG00000037977	0.1178	0.1187	0.1729	0.2503	0.3362	0.2515	0.0694	0.669	0.0695
ENSMUSG00000035455	0.1276	0.1285	0.0892	0.1205	0.2402	0.055	0.0139	0.0719	0.0697
ENSMUSG00000041112	0.0709	0.0275	0.0572	0.1796	0.1653	0.1323	0.1393	0.2544	0.0697
ENSMUSG00000054256	0.0118	0.0357	0.0248	0.0377	0.0527	0.0459	0.0232	0.084	0.0698
ENSMUSG00000036295	0.3196	0.1788	0.1861	0.0566	0.2058	0.224	0.1046	0.108	0.0698
ENSMUSG00000033952	0.0474	0.0239	0.031	0.0629	0.0686	0.1436	0.0407	0.078	0.0699
ENSMUSG00000029130	0.1218	0.1022	0.1064	0.0755	0.0814	0.0985	0.1396	0.1852	0.0699
ENSMUSG00000020431	0.0274	0.0166	0.0057	0.0931	0.0635	0.0213	0.0431	0.0333	0.07
ENSMUSG00000078139	0.107	0.1437	0.0748	0.1137	0.2226	0.0346	0.035	0.0362	0.0701
ENSMUSG00000030468	0.0571	0.1294	0.0599	0.091	0.0127	0.0277	0.1823	0.2172	0.0702
ENSMUSG00000047003	0.1118	0.0965	0.0753	0.1951	0.1922	0.1704	0.2118	0.1457	0.0706
ENSMUSG00000108391	0.1199	0.2416	0.1005	0.1019	0.0214	0.2793	0.0471	0.0243	0.0707
ENSMUSG00000078862	0.2876	0.3379	0.3517	0.1782	0.406	0.1628	0.0706	0.0972	0.0707
ENSMUSG00000016239	0.108	0.2357	0.1887	0.0382	0.1123	0.0349	0.1061	0.0183	0.0708
ENSMUSG00000030306	0.032	0.1692	0.1761	0.0425	0.0499	0.0466	0.0707	0.9003	0.0708
ENSMUSG00000042377	0.1752	0.0623	0.0648	0.0766	0.294	0.1	0.162	0.0522	0.0709
ENSMUSG00000002771	0.0515	0.083	0.0972	0.0547	0.0643	0.01	0.1114	0.0732	0.0709
ENSMUSG00000028845	0.0361	0.1455	0.0757	0.1918	0.161	0.0701	0.0355	0.3296	0.071
ENSMUSG00000056498	0.0145	0.0729	0.0759	0.2	0.0387	0.0843	0.1423	0.4259	0.0712
ENSMUSG00000015127	0.1452	0.0853	0.0887	0.1157	0.2265	0.1174	0.0713	0.1717	0.0714
ENSMUSG00000039116	0.0786	0.0339	0.0588	0.0417	0.07	0.0817	0.0496	0.0797	0.0717
ENSMUSG00000002055	0.0366	0.2089	0.1151	0.1685	0.0979	0.1421	0.036	0.2227	0.072
ENSMUSG00000050107	0.0733	0.123	0.1536	0.3632	0.1524	0.0474	0.1679	0.6438	0.072
ENSMUSG00000033676	0.0525	0.0106	0.066	0.1337	0.0561	0.0814	0.0721	0.0213	0.0722
ENSMUSG00000027499	0.0922	0.0557	0.0773	0.0588	0.2137	0.1611	0.0906	3.6836	0.0725
ENSMUSG00000038151	0.0492	0.0124	0.0258	0.0523	0.011	0.0119	0.0121	0.1372	0.0726
ENSMUSG00000116946	0.0889	0.0895	0.0155	0.1259	0.1056	0.0431	0.0873	0.0901	0.0728
ENSMUSG00000041836	0.2287	0.1219	0.0916	0.1	0.1559	0.1632	0.0661	0.1432	0.0728
ENSMUSG00000052688	0.1633	0.0448	0.0933	0.0788	0.0662	0.072	0.1166	0.1655	0.073
ENSMUSG00000002578	0.0319	0.0749	0.345	0.0451	0.0473	0.0309	0.0939	0.2154	0.0731
ENSMUSG00000086389	0.856	1.3867	1.989	0.3953	1.0949	0.325	1.1333	0.5282	0.0732
ENSMUSG00000075585	0.2361	0.1252	0.0391	0.1716	0.2216	0.1688	0.2686	0.2772	0.0733
ENSMUSG00000030380	0.0249	0.1419	0.139	0.0793	0.037	0.0644	0.0977	0.0588	0.0734
ENSMUSG00000073627	0.0533	0.0429	0.0559	0.0113	0.076	0.1345	0.0628	0.0649	0.0734
ENSMUSG00000056531	0.0427	0.1074	0.0783	0.0453	0.0856	0.0828	0.0734	0.1298	0.0734
ENSMUSG00000072966	0.0151	0.0304	0.0317	0.0642	0.0539	0.0733	0.0297	0.2146	0.0743
ENSMUSG00000003153	0.0095	0.0095	0.0199	0.1006	0.1351	0.0919	0.121	0.0768	0.0745
ENSMUSG00000042116	0.1326	0.1526	0.2382	0.0805	0.1013	0.2022	0.0558	1.2675	0.0745
ENSMUSG00000024109	0.0993	0.0467	0.0728	0.2285	0.2184	0.1991	0.1431	0.0705	0.0748
ENSMUSG00000049225	0.1218	0.1993	0.1117	0.2911	0.1086	0.1477	0.4188	0.8954	0.0748
ENSMUSG00000057777	0.1269	0.179	0.0266	0.3236	0.2263	0.3449	0.2993	0.2317	0.0749
ENSMUSG00000051335	0.1809	0.0767	0.1995	0.1719	0.1782	0.231	0.1964	0.2413	0.0749
ENSMUSG00000085376	0.8378	1.3039	1.0376	0.4046	0.8148	0.1478	0.3741	0.3861	0.0749
ENSMUSG00000027168	0.0411	0.0236	0.1107	0.0561	0.0732	0.1253	0.0404	0.0654	0.075
ENSMUSG00000024558	0.2542	0.0896	0.1864	0.243	0.4192	0.259	0.0874	0.1675	0.075
ENSMUSG00000033405	0.2109	0.2124	0.0603	0.0204	0.2051	0.0558	0.1695	0.1166	0.0754
ENSMUSG00000038305	0.0768	0.0945	0.0268	0.1269	0.2967	0.2153	0.0838	0.2769	0.0755
ENSMUSG00000045273	0.0385	0.5036	0.6047	0.1226	0.1715	0.0747	0.0756	0.468	0.0756
ENSMUSG00000034538	0.154	0.0388	0.0807	0.0818	0.103	0.2117	0.2143	0.1952	0.0757
ENSMUSG00000035506	0.0772	0.0778	0.0647	0.164	0.0413	0.0749	0.091	0.2192	0.0759
ENSMUSG00000003992	0.2063	0.1212	0.3242	0.1096	0.1839	0.0167	0.0675	0.1743	0.076
ENSMUSG00000005763	0.0644	0.0778	0.081	0.1231	0.0689	0.0375	0.1012	0.222	0.076
ENSMUSG00000004151	0.0413	0.0208	0.0325	0.0219	0.0736	0.0401	0.0406	0.0785	0.0761
ENSMUSG00000025161	0.0387	0.2079	0.0541	0.096	0.2071	0.1503	0.0761	0.4448	0.0761
ENSMUSG00000021556	0.1396	0.0625	0.0975	0.0659	0.6085	0.2709	0.0457	0.1573	0.0763
ENSMUSG00000020886	0.0777	0.0365	0.0706	0.121	0.0693	0.1407	0.1831	0.21	0.0764
ENSMUSG00000028634	0.0895	0.0588	0.0898	0.0744	0.0798	0.0491	0.1033	0.1066	0.0766
ENSMUSG00000023039	0.0876	0.0686	0.0612	0.0621	0.0694	0.0472	0.0861	0.3553	0.0766
ENSMUSG00000097842	0.1173	0.1378	0.1639	0.1454	0.1743	0.1897	0.1536	0.0991	0.0769
ENSMUSG00000017734	0.0938	0.126	0.0819	0.0498	0.0558	0.0455	0.1229	0.111	0.0769
ENSMUSG00000054400	0.1681	0.0677	0.0705	0.1548	0.1299	0.2718	0.3082	0.3408	0.0771
ENSMUSG00000031303	0.1105	0.0636	0.0331	0.1341	0.1266	0.1072	0.1395	0.16	0.0776
ENSMUSG00000102202	0.0158	0.0318	0.0331	0.0504	0.0141	0.1074	0.0777	0.016	0.0777
ENSMUSG00000023032	0.0369	0.0478	0.0387	0.0728	0.047	0.0563	0.0673	0.155	0.0777
ENSMUSG00000058183	0.079	0.0398	0.1242	0.021	0.0176	0.0766	0.1746	0.2002	0.0777
ENSMUSG00000026748	0.0692	0.0796	0.1449	0.0944	0.1233	0.115	0.2135	1.0817	0.0777
ENSMUSG00000097204	0.0198	0.1793	0.0415	0.1261	0.0882	0.0768	0.2332	0.2206	0.0778
ENSMUSG00000079177	0.0198	0.0997	0.3113	0.0421	0.0353	0.0384	0.0973	0.0602	0.0779
ENSMUSG00000038156	0.0793	0.0466	0.1178	0.0211	0.0707	0.0641	0.0844	0.2145	0.078
ENSMUSG00000044551	0.1591	0.1335	0.5558	0.0563	0.2837	0.2058	0.2084	0.1344	0.0782
ENSMUSG00000023169	0.0438	0.012	0.0834	0.0296	0.0213	0.0541	0.0743	0.0888	0.0783
ENSMUSG00000085400	0.6369	0.3207	0.5006	0.1691	1.2775	1.4677	0.5474	0.565	0.0783
ENSMUSG00000037593	0.0479	0.0322	0.0836	0.1017	0.0427	0.0465	0.0627	0.0647	0.0785
ENSMUSG00000085873	1.8396	2.7386	1.7601	1.2745	2.7096	0.7761	0.8642	0.7298	0.0786
ENSMUSG00000005674	0.2807	0.2423	0.3641	0.1704	0.3574	0.1556	0.1969	0.2168	0.0788
ENSMUSG00000052920	0.0871	0.0125	0.0195	0.0264	0.0499	0.0362	0.0855	0.0946	0.0795
ENSMUSG00000087403	0.2967	0.2037	0.0848	0.1289	0.3005	0.0131	0.106	0.123	0.0795
ENSMUSG00000020973	0.4454	0.3873	0.1061	0.1505	0.3068	0.3536	0.3778	0.2052	0.0796
ENSMUSG00000100235	0.1894	0.109	0.1843	0.1581	0.2654	0.0788	0.1861	0.1372	0.0798
ENSMUSG00000047061	0.0542	0.0273	0.0852	0.0288	0.0483	0.342	0.0266	0.2474	0.08
ENSMUSG00000043760	0.1391	0.0966	0.0704	0.1172	0.1838	0.2606	0.1696	0.1459	0.0802
ENSMUSG00000030393	0.1144	0.1975	0.0685	0.0694	0.102	0.0476	0.0482	0.3148	0.0803
ENSMUSG00000038060	0.082	0.2477	0.1826	0.0109	0.1462	0.1492	0.0403	0.0623	0.0806
ENSMUSG00000050022	0.0922	0.0516	0.1503	0.0544	0.0914	0.1889	0.2315	0.3428	0.0806
ENSMUSG00000035121	0.1094	0.124	0.086	0.1162	0.1829	0.146	0.0403	0.0971	0.0807
ENSMUSG00000028712	0.1641	0.1102	2.0064	0.523	0.1463	0.0265	0.403	0.305	0.0807
ENSMUSG00000055067	0.3064	0.1655	0.1723	0.1032	0.4863	0.1595	0.2275	0.1439	0.0808
ENSMUSG00000010067	0.2466	0.1892	0.123	0.1122	0.7432	0.3418	0.3806	0.2976	0.0808
ENSMUSG00000025876	0.1317	0.0995	0.0345	0.07	0.1174	0.0799	0.0485	0.0835	0.0809
ENSMUSG00000051736	0.2678	0.083	0.3454	0.1313	0.2755	0.08	0.0607	0.1671	0.081
ENSMUSG00000030255	0.1511	0.1107	0.072	0.1021	0.0367	0.1466	0.1754	0.9748	0.081
ENSMUSG00000043153	0.1485	0.0416	0.0173	0.2016	0.2796	0.1762	0.154	0.1506	0.0811
ENSMUSG00000041734	0.0368	0.0648	0.106	0.127	0.2131	0.1695	0.1084	0.4568	0.0814
ENSMUSG00000029082	0.0414	0.0208	0.3469	0.1758	0.1844	0.1004	0.0203	0.7551	0.0814
ENSMUSG00000035142	0.5403	0.1674	0.2177	0.3973	0.9756	0.2016	0.2041	0.0421	0.0817
ENSMUSG00000042331	0.0462	0.0885	0.0145	0.0196	0.1443	0.0135	0.0636	0.1313	0.0818
ENSMUSG00000032344	0.0998	0.1005	0.0349	0.0177	0.1779	0.2098	0.1307	0.5396	0.0818
ENSMUSG00000026458	0.094	0.0946	0.0875	0.1109	0.0931	0.0811	0.0718	0.2329	0.0821
ENSMUSG00000057123	0.1433	0.1203	0.0876	0.0888	0.1384	0.0579	0.0117	0.2543	0.0822
ENSMUSG00000031821	0.3853	0.0675	0.0351	0.1601	0.4629	0.0975	0.1152	0.1528	0.0823
ENSMUSG00000016763	0.007	0.0352	0.0512	0.1483	0.0934	0.0406	0.0137	0.0566	0.0824
ENSMUSG00000036928	0.0239	0.0603	0.3387	0.0127	0.0427	0.0465	0.1058	0.3277	0.0824
ENSMUSG00000073407	0.042	0.127	0.2202	0.3571	0.1124	0.3262	0.6192	0.3409	0.0826
ENSMUSG00000066842	0.0324	0.0391	0.0848	0.0241	0.0318	0.1006	0.0891	0.0722	0.0828
ENSMUSG00000057766	0.1687	0.017	0.0884	0.2689	0.1203	0.0655	0.2984	0.1369	0.0829
ENSMUSG00000054752	0.0352	0.0142	0.0443	0.0898	0.0942	0.041	0.0415	0.25	0.0831
ENSMUSG00000063810	0.044	0.0511	0.1171	0.0899	0.0392	0.0755	0.0898	0.0824	0.0832
ENSMUSG00000038020	0.1692	0.2922	0.152	0.0514	0.1078	0.129	0.3919	0.1226	0.0832
ENSMUSG00000036526	0.0564	0.0426	0.0591	0.1498	0.2263	0.0958	0.3048	0.2288	0.0832
ENSMUSG00000020255	0.0886	0.0718	0.049	0.0965	0.0889	0.1108	0.0799	0.0706	0.0833
ENSMUSG00000029156	0.1355	0.0682	0.1065	0.1619	0.2265	0.0329	0.2828	1.1504	0.0833
ENSMUSG00000050663	0.3148	0.1371	0.1515	0.1627	0.2048	0.1981	0.0418	0.0345	0.0836
ENSMUSG00000057440	0.1259	0.072	0.1213	0.0578	0.1911	0.1156	0.0702	0.0449	0.0837
ENSMUSG00000001095	0.2561	0.7163	0.5069	0.1511	0.3551	0.1933	0.4192	0.0577	0.0839
ENSMUSG00000031758	0.1708	0.0573	0.179	0.1512	0.406	0.1381	0.1398	0.1731	0.084
ENSMUSG00000106678	0.114	0.0287	0.0896	0.0605	0.0508	0.2211	0.028	0.2888	0.084
ENSMUSG00000040177	0.0857	0.0913	0.0528	0.0964	0.1348	0.1125	0.2228	0.2095	0.0842
ENSMUSG00000074813	0.0137	0.0311	0.0576	0.0292	0.0367	0.1233	0.1046	0.0905	0.0844
ENSMUSG00000045777	0.043	0.1299	0.1802	0.0304	0.1533	0.0278	0.1548	0.5085	0.0845
ENSMUSG00000019564	0.037	0.1491	0.0776	0.1049	0.121	0.2275	0.206	0.2001	0.0849
ENSMUSG00000029797	0.0995	0.2222	0.5168	0.0322	0.027	0.2015	0.119	0.1623	0.0851
ENSMUSG00000029828	0.1443	0.1162	0.0605	0.2452	0.2315	0.196	0.0567	0.2048	0.0851
ENSMUSG00000021640	0.0124	0.0749	0.065	0.0527	0.0553	0.0361	0.0974	0.1508	0.0853
ENSMUSG00000030032	0.1593	0.1896	0.2884	0.1846	0.142	0.1124	0.0711	0.1762	0.0854
ENSMUSG00000107868	0.1449	0.0876	0.1215	0.1539	0.0517	0.0281	0.0285	0.1175	0.0855
ENSMUSG00000027831	0.1162	0.117	0.0609	0.1543	0.1899	0.1691	0.0856	0.0196	0.0857
ENSMUSG00000084845	0.0871	0.0251	0.013	0.0264	0.0555	0.1328	0.0245	0.0757	0.0857
ENSMUSG00000057093	0.0872	0.0251	0.0261	0.0926	0.0555	0.0604	0.0734	0.1263	0.0857
ENSMUSG00000044948	0.0778	0.049	0.1324	0.1859	0.13	0.1321	0.0955	0.138	0.086
ENSMUSG00000061577	0.0656	0.0441	0.1146	0.1627	0.039	0.0849	0.2794	0.5101	0.086
ENSMUSG00000097493	0.0974	0.0687	0.0715	0.1242	0.0608	0.104	0.0766	0.0296	0.0862
ENSMUSG00000028977	0.0164	0.0166	0.0574	0.0582	0.044	0.0319	0.1184	0.2111	0.0862
ENSMUSG00000056832	0.0441	0.0739	0.0154	0.0156	0.0393	0.0142	0.0577	0.0596	0.0866
ENSMUSG00000100658	0.0252	0.0254	0.0924	0.0402	0.0337	0.0244	0.0619	0.0383	0.0867
ENSMUSG00000017146	0.2654	0.1863	0.3287	0.1367	0.2868	0.1014	0.079	0.106	0.087
ENSMUSG00000044867	0.1107	0.0446	0.0696	0.3293	0.1185	0.0215	0.0653	0.2919	0.0871
ENSMUSG00000037762	0.3193	0.2322	0.1673	0.0942	0.4586	0.0861	0.0348	0.4316	0.0872
ENSMUSG00000033282	0.0561	0.1082	0.0539	0.0496	0.025	0.0997	0.0505	0.0663	0.0873
ENSMUSG00000032725	0.2663	0.1341	0.1861	0.2829	0.3562	0.0861	0.0436	0.18	0.0873
ENSMUSG00000073207	0.1787	0.18	0.0468	0.0949	0.3983	0.0867	0.2633	0.1359	0.0879
ENSMUSG00000037892	0.0384	0.0644	0.0402	0.0272	0.1026	0.0869	0.1256	0.2723	0.088
ENSMUSG00000031497	0.0799	0.0101	0.0838	0.1061	0.1247	0.0194	0.0589	0.233	0.0884
ENSMUSG00000041954	0.2702	0.1814	0.1888	0.0478	0.0803	0.0874	0.3096	0.0913	0.0885
ENSMUSG00000030411	0.0656	0.1568	0.0344	0.1306	0.1535	0.0954	0.0886	0.1828	0.0886
ENSMUSG00000042826	0.1127	0.0908	0.189	0.0479	0.0804	0.4594	0.1993	0.3657	0.0887
ENSMUSG00000086629	0.1234	0.0828	0.2671	0.0699	0.1466	0.0638	0.1212	0.05	0.0889
ENSMUSG00000032740	0.0904	0.0546	0.0821	0.1473	0.172	0.0994	0.1362	0.2995	0.0889
ENSMUSG00000051354	0.0363	0.0183	0.019	0.0578	0.0162	0.0528	0.089	0.1103	0.0891
ENSMUSG00000023088	0.0409	0.0092	0.081	0.1159	0.1013	0.0485	0.1295	0.3642	0.0894
ENSMUSG00000027843	0.1013	0.0612	0.1486	0.1291	0.1355	0.0393	0.1194	0.0513	0.0896
ENSMUSG00000024018	0.0742	0.046	0.1255	0.0121	0.0407	0.0775	0.0392	0.1619	0.0897
ENSMUSG00000112449	0.2889	0.1225	0.0319	0.0646	0.1898	0.2066	0.1792	0.1696	0.0897
ENSMUSG00000057596	0.0183	0.0368	0.0574	0.1358	0.1302	0.0532	0.0897	0.1481	0.0898
ENSMUSG00000086727	0.2195	0.1658	0.1725	0.0777	0.1305	0.1598	0.1078	0.0927	0.0899
ENSMUSG00000026832	0.173	0.1435	0.0746	0.0324	0.1633	0.079	0.1599	0.4127	0.09
ENSMUSG00000095385	0.5862	0.3874	0.4799	0.4281	0.294	0.16	0.2879	0.1857	0.0901
ENSMUSG00000021714	0.0918	0.1321	0.11	0.1533	0.1988	0.2801	0.0644	0.0931	0.0903
ENSMUSG00000026604	0.0205	0.0206	0.1019	0.0652	0.0912	0.1142	0.1508	0.2749	0.0905
ENSMUSG00000034898	0.1446	0.0529	0.1102	0.0698	0.1172	0.0765	0.0516	0.3598	0.0905
ENSMUSG00000018752	0.0307	0.1237	0.0322	0.2609	0.1369	0.0596	0.0603	0.0311	0.0906
ENSMUSG00000037759	0.0925	0.0266	0.0277	0.1544	0.0707	0.1282	0.1558	0.0134	0.0909
ENSMUSG00000050075	0.1234	0.0311	0.2586	0.0655	0.0275	0.0898	0.1818	0.4378	0.091
ENSMUSG00000020546	0.0638	0.0876	0.0486	0.1478	0.1189	0.1576	0.1424	0.1705	0.0912
ENSMUSG00000105504	0.0931	0.0937	0.195	0.1977	0.2765	0.1104	0.3047	0.8386	0.0915
ENSMUSG00000059049	0.0344	0.0593	0.0566	0.073	0.0525	0.0381	0.053	0.0996	0.0917
ENSMUSG00000044702	0.0374	0.1506	0.0196	0.0596	0.1333	0.0363	0.1102	0.1421	0.0919
ENSMUSG00000109304	0.0803	0.0135	0.0702	0.1707	0.0477	0.052	0.0263	0.0407	0.0922
ENSMUSG00000091387	0.2833	0.1902	0.8341	0.0287	0.2646	0.0262	0.0928	0.041	0.0928
ENSMUSG00000044081	0.1891	0.0635	0.1652	0.2009	0.0422	0.1071	0.1703	0.016	0.093
ENSMUSG00000043556	0.1472	0.0529	0.1212	0.0894	0.075	0.0408	0.0723	0.064	0.093
ENSMUSG00000039252	0.0841	0.0423	0.033	0.0223	0.0937	0.0306	0.0723	0.0853	0.093
ENSMUSG00000108655	0.0473	0.0953	0.2976	0.3519	0.211	0.4592	0.3254	0.4798	0.0931
ENSMUSG00000044348	0.0259	0.1215	0.1535	0.0458	0.1383	0.0585	0.127	0.0262	0.0932
ENSMUSG00000049723	0.0474	0.0095	0.0099	0.0907	0.1606	0.184	0.0093	0.0577	0.0932
ENSMUSG00000024056	0.0528	0.0106	0.0332	0.0786	0.1602	0.0103	0.0727	0.0857	0.0935
ENSMUSG00000036834	0.0397	0.056	0.0333	0.0928	0.1204	0.1156	0.0078	0.0483	0.0937
ENSMUSG00000042807	0.0689	0.0747	0.1833	0.1351	0.0992	0.0669	0.0989	0.172	0.0938
ENSMUSG00000085095	0.0478	0.1445	0.1754	0.0508	0.0853	0.0232	0.0705	0.1212	0.094
ENSMUSG00000035295	0.0478	0.1444	0.4008	0.1777	0.0426	0.1855	0.3287	0.2423	0.094
ENSMUSG00000063087	0.0087	0.1053	0.0365	0.0278	0.0155	0.1606	0.0941	0.0265	0.0942
ENSMUSG00000029516	0.0293	0.0337	0.0307	0.0488	0.0298	0.0487	0.0328	0.0339	0.0945
ENSMUSG00000031698	0.016	0.0968	0.0168	0.1191	0.2143	0.0933	0.2046	0.2762	0.0945
ENSMUSG00000046991	0.1564	0.0969	0.1135	0.115	0.2575	0.0584	0.0946	0.061	0.0946
ENSMUSG00000040084	0.0642	0.0162	0.0336	0.1194	0.1431	0.1402	0.1419	0.179	0.0947
ENSMUSG00000021087	0.0689	0.0278	0.0866	0.161	0.0737	0.0401	0.0948	0.0699	0.0948
ENSMUSG00000034573	0.0397	0.0114	0.0594	0.0482	0.0758	0.077	0.039	0.1035	0.0948
ENSMUSG00000034792	0.0643	0.2266	0.4379	0.1707	0.1719	0.1871	0.0947	0.3585	0.0948
ENSMUSG00000037035	0.2097	0.1137	0.1014	0.0343	0.115	0.2817	0.0792	0.0491	0.0951
ENSMUSG00000118667	0.0484	0.0122	0.038	0.0707	0.0377	0.0469	0.0594	0.3556	0.0951
ENSMUSG00000052516	0.0566	0.0529	0.0339	0.0558	0.1297	0.1019	0.1191	0.041	0.0953
ENSMUSG00000093553	0.2182	0.1221	0.1778	0.3605	0.2809	0.0706	0.0238	0.0492	0.0953
ENSMUSG00000029602	0.0194	0.0195	0.0813	0.1442	0.0173	0.0753	0.1524	0.1573	0.0953
ENSMUSG00000097662	0.545	0.3136	0.2651	0.1654	0.3297	0.1889	0.1147	0.0395	0.0957
ENSMUSG00000029765	0.0487	0.1029	0.1122	0.0569	0.1171	0.17	0.2199	0.2467	0.0957
ENSMUSG00000021221	0.1787	0.2454	0.1702	0.2761	0.2896	0.2364	0.1596	0.1647	0.0958
ENSMUSG00000024669	0.1253	0.0701	0.0438	0.1775	0.0621	0.0676	0.1505	0.2824	0.0958
ENSMUSG00000029072	0.1364	0.1177	0.4287	0.1448	0.2779	0.2457	0.1913	0.3357	0.0958
ENSMUSG00000000167	0.3172	0.1965	0.2301	0.1296	0.1957	0.1657	0.0959	0.1484	0.0959
ENSMUSG00000022292	0.1728	0.1211	0.1024	0.1756	0.422	0.3062	0.1328	0.2818	0.096
ENSMUSG00000078716	0.2572	0.2714	0.3465	0.1822	0.1529	0.202	0.3128	0.5215	0.0963
ENSMUSG00000049536	0.2203	0.0986	0.1026	0.3381	0.6766	0.1663	0.2405	0.5461	0.0963
ENSMUSG00000047730	0.0785	0.0658	0.0959	0.0417	0.0408	0.1078	0.0514	0.0729	0.0964
ENSMUSG00000037171	0.1965	0.132	0.0343	0.1392	0.1168	0.0954	0.2574	0.0664	0.0966
ENSMUSG00000024376	0.0378	0.0076	0.0476	0.0161	0.0202	0.0294	0.0669	0.0767	0.0967
ENSMUSG00000012350	0.0862	0.1115	0.1032	0.1046	0.0439	0.0478	0.133	0.1373	0.0968
ENSMUSG00000024776	0.1482	0.0871	0.1294	0.3148	0.3853	0.1917	0.2426	0.4507	0.0971
ENSMUSG00000118662	0.2804	0.108	0.121	0.0438	0.2059	0.056	0.0972	0.0502	0.0973
ENSMUSG00000000489	0.2969	0.2491	0.2765	0.1051	0.0588	0.192	0.4698	1.6554	0.0973
ENSMUSG00000045868	0.0838	0.0307	0.0958	0.0971	0.1902	0.0592	0.0749	0.3709	0.0974
ENSMUSG00000070509	0.0371	0.0997	0.0519	0.0789	0.1435	0.0721	0.0486	0.8785	0.0974
ENSMUSG00000091764	0.1083	0.1182	0.1987	0.0863	0.1288	0.1051	0.0709	0.1648	0.0976
ENSMUSG00000026429	0.1277	0.1858	0.0446	0.0301	0.0633	0.1377	0.1255	0.2877	0.0977
ENSMUSG00000092569	0.0995	0.2003	0.7296	0.2113	0.6207	0.0965	0.1954	0.4033	0.0978
ENSMUSG00000107086	0.0332	0.3347	0.1045	0.1059	0.0296	0.0645	0.0979	0.0337	0.098
ENSMUSG00000115222	0.2996	0.4022	0.2093	0.053	0.2226	0.0969	0.1471	0.1772	0.0982
ENSMUSG00000074415	0.0144	0.0202	0.0331	0.0336	0.0256	0.0334	0.0282	0.1368	0.0988
ENSMUSG00000021057	0.0302	0.1215	0.0316	0.0214	0.0179	0.0293	0.0889	0.0918	0.0989
ENSMUSG00000019464	0.0377	0.0253	0.0132	0.0267	0.0336	0.0244	0.0247	0.1147	0.0989
ENSMUSG00000057969	0.0718	0.0579	0.0602	0.2136	0.2946	0.2788	0.1552	0.7574	0.0989
ENSMUSG00000037112	0.0791	0.0652	0.0603	0.0535	0.1603	0.0907	0.1201	0.0365	0.099
ENSMUSG00000020312	0.0253	0.0255	0.0795	0.1344	0.327	0.6013	0.0124	0.218	0.0995
ENSMUSG00000062127	0.2614	0.017	0.2121	0.1075	0.3834	0.1636	0.116	0.4531	0.0995
ENSMUSG00000024043	0.0383	0.0129	0.0802	0.0271	0.091	0.0372	0.1128	0.1553	0.1004
ENSMUSG00000111496	0.1703	0.0343	0.1071	0.1085	0.0911	0.033	0.1004	0.0345	0.1005
ENSMUSG00000073102	0.1279	0.103	0.1072	0.0815	0.2052	0.1985	0.402	0.0259	0.1006
ENSMUSG00000023066	0.0625	0.1431	0.1608	0.0423	0.0456	0.1434	0.1619	0.1498	0.1006
ENSMUSG00000020395	0.0769	0.0904	0.0269	0.0545	0.0686	0.0622	0.0755	0.2859	0.1008
ENSMUSG00000038349	0.0411	0.062	0.1183	0.0545	0.0732	0.1494	0.0403	0.1145	0.1009
ENSMUSG00000026676	0.5141	0.1035	0.2424	0.3003	0.4583	0.1247	0.101	0.6775	0.1011
ENSMUSG00000113517	0.1029	0.228	0.0216	0.0219	0.0184	0.1198	0.0404	0.1252	0.1012
ENSMUSG00000026355	0.6324	0.311	0.4778	0.2968	0.5376	0.0999	0.2312	0.4623	0.1012
ENSMUSG00000003882	0.1177	0.0148	0.108	0.0469	0.0918	0.1571	0.1157	0.0448	0.1013
ENSMUSG00000098284	0.3092	0.2699	0.1728	0.0219	0.2573	0.04	0.1215	0.1254	0.1013
ENSMUSG00000029094	0.0434	0.0983	0.0398	0.242	0.1789	0.2369	0.0959	0.286	0.1013
ENSMUSG00000108022	0.1032	0.2226	0.6795	0.1252	0.0263	0.1287	0.2027	0.0896	0.1014
ENSMUSG00000066800	0.093	0.0208	0.0433	0.1647	0.1566	0.1404	0.1218	0.2934	0.1016
ENSMUSG00000026198	0.4519	0.4551	0.3112	0.1372	0.7482	0.3383	0.3551	0.3273	0.1016
ENSMUSG00000049265	0.0345	0.1564	0.0723	0.0367	0.0923	0.0167	0.0509	0.14	0.1018
ENSMUSG00000113528	0.1726	0.1738	0.4341	0.1467	0.0923	0.1005	0.0678	0.175	0.1018
ENSMUSG00000087381	0.1555	0.1566	0.1086	0.1652	0.0462	0.0503	0.5091	0.5781	0.1019
ENSMUSG00000002006	0.0173	0.1219	0.1811	0.0367	0.0925	0.0335	0.0849	0.1052	0.102
ENSMUSG00000003752	0.039	0.0131	0.2177	0.069	0.1852	0.0126	0.1531	0.0527	0.1021
ENSMUSG00000038304	0.052	0.1569	0.4083	0.3587	0.2316	0.0756	0.1276	0.1317	0.1021
ENSMUSG00000034427	0.0557	0.0351	0.0073	0.1701	0.2793	0.5539	0.1163	0.0988	0.1027
ENSMUSG00000061143	0.1505	0.1714	0.1166	0.2086	0.2684	0.1651	0.1286	0.2455	0.1029
ENSMUSG00000060969	0.5239	0.0791	0.0274	0.1113	0.2569	0.3304	0.2316	0.1062	0.103
ENSMUSG00000014786	0.0524	0.0528	0.3019	0.0278	0.035	0.1398	0.1158	0.1992	0.103
ENSMUSG00000025001	0.1333	0.1055	0.2595	0.1821	0.0849	0.0555	0.4865	0.3959	0.103
ENSMUSG00000040111	0.0722	0.1587	0.2615	0.2162	0.1171	0.2739	0.0967	0.3328	0.1033
ENSMUSG00000097439	0.0526	0.1059	0.3305	0.0838	0.2343	0.3315	0.2065	0.5329	0.1034
ENSMUSG00000021994	0.2281	0.0972	0.2482	0.3168	0.2737	0.2213	0.2671	0.4981	0.1035
ENSMUSG00000036381	0.0434	0.0375	0.078	0.0989	0.2489	0.1264	0.0731	0.0881	0.1037
ENSMUSG00000018569	0.3171	0.4257	0.5538	0.1123	0.1884	0.0684	0.173	0.3572	0.1039
ENSMUSG00000015533	0.0481	0.0388	0.0202	0.1022	0.1115	0.0093	0.0945	0.0488	0.104
ENSMUSG00000029469	0.2585	0.0947	0.2463	0.1872	0.3038	0.2737	0.1616	0.3098	0.104
ENSMUSG00000020573	0.0733	0.0246	0.0939	0.0346	0.0581	0.0395	0.04	0.0743	0.1041
ENSMUSG00000070368	0.5929	0.1493	0.4216	0.045	0.2832	0.2465	0.2288	0.4938	0.1041
ENSMUSG00000037962	0.1415	0.0712	0.519	0.1879	0.0946	0.1716	0.278	0.0717	0.1043
ENSMUSG00000039328	0.0914	0.069	0.1277	0.0809	0.1561	0.0813	0.1272	0.1853	0.1048
ENSMUSG00000026778	0.0872	0.205	0.1625	0.103	0.1814	0.1599	0.2666	0.7468	0.1048
ENSMUSG00000037725	0.0854	0.043	0.1789	0.2721	0.5138	0.1243	0.021	0.0433	0.1049
ENSMUSG00000026904	0.0855	0.1183	0.0784	0.0567	0.0381	0.0829	0.0944	0.0542	0.105
ENSMUSG00000054342	0.0268	0.1216	0.0844	0.1568	0.1675	0.2213	0.224	0.1224	0.1055
ENSMUSG00000029720	0.0307	0.0619	0.0644	0.147	0.0411	0.1939	0.1812	0.1091	0.1058
ENSMUSG00000023800	0.1562	0.0976	0.0903	0.1144	0.1585	0.1881	0.1005	0.142	0.1059
ENSMUSG00000044092	0.1295	0.0435	0.0226	0.3668	0.1154	0.0419	0.2332	0.2188	0.1061
ENSMUSG00000016493	0.0812	0.1636	0.0662	0.0959	0.0805	0.0701	0.1685	0.2105	0.1065
ENSMUSG00000014030	0.0388	0.0546	0.0569	0.107	0.076	0.0527	0.0914	0.0864	0.1067
ENSMUSG00000048240	0.1088	0.1643	0.152	0.077	0.097	0.1759	0.1424	0.0368	0.1069
ENSMUSG00000055235	0.0954	0.0549	0.2571	0.3186	0.1945	0.3042	0.067	0.4008	0.1072
ENSMUSG00000021572	0.0839	0.1014	0.1055	0.0267	0.0524	0.057	0.1319	0.1276	0.1073
ENSMUSG00000047193	0.1301	0.1818	0.3035	0.1338	0.0748	0.2607	0.1155	0.2043	0.1073
ENSMUSG00000041361	0.0609	0.0613	0.1149	0.0647	0.2931	0.449	0.0598	0.0988	0.1078
ENSMUSG00000031548	0.3453	0.1265	0.1974	0.1	0.056	0.0609	0.0771	0.9071	0.108
ENSMUSG00000032192	0.2203	0.0666	0.1847	0.0468	0.1768	0.1283	0.1515	0.1564	0.1083
ENSMUSG00000027684	0.0884	0.0501	0.0289	0.0763	0.0443	0.0322	0.0814	0.224	0.1086
ENSMUSG00000041671	0.2116	0.0913	0.1478	0.0963	0.2335	0.0098	0.0198	0.0306	0.1089
ENSMUSG00000034584	0.1696	0.3022	0.1846	0.0624	0.2385	0.1772	0.2051	0.0463	0.109
ENSMUSG00000053714	0.0634	0.0319	0.1494	0.1178	0.0706	0.0461	0.0778	0.1285	0.109
ENSMUSG00000100967	0.0512	0.1118	0.0358	0.0363	0.0304	0.0911	0.0252	0.1558	0.1091
ENSMUSG00000005540	0.2663	0.1341	0.093	0.165	0.0396	0.0215	0.3052	0.225	0.1091
ENSMUSG00000094936	0.1111	0.1399	0.4076	0.0885	0.0867	0.1752	0.232	0.1408	0.1093
ENSMUSG00000043639	0.1617	0.0916	0.0741	0.0537	0.036	0.0098	0.0894	0.3279	0.1093
ENSMUSG00000042857	0.2669	0.1792	0.1166	0.0473	0.2181	0.0648	0.1093	0.1353	0.1094
ENSMUSG00000003279	0.1458	0.1236	0.1126	0.1426	0.1676	0.2047	0.1281	0.1672	0.1094
ENSMUSG00000030641	0.1298	0.1867	0.0389	0.0985	0.2314	0.0899	0.091	0.1691	0.1094
ENSMUSG00000032577	0.1114	0.0374	0.1427	0.0921	0.4085	0.1802	0.0608	0.8035	0.1096
ENSMUSG00000041912	0.7486	0.3263	0.4566	0.3561	0.4084	0.2168	0.0549	0.102	0.1098
ENSMUSG00000046269	0.0802	0.1454	0.1008	0.0341	0.1001	0.0467	0.2678	0.1138	0.1104
ENSMUSG00000030554	0.0519	0.1394	0.0272	0.1195	0.1697	0.0672	0.017	1.5875	0.1106
ENSMUSG00000025608	0.9504	0.3148	0.4717	0.3719	0.9699	0.1577	0.3071	3.5625	0.1106
ENSMUSG00000110697	0.2254	0.0757	0.1574	0.9177	0.2679	0.328	0.369	0.1904	0.1108
ENSMUSG00000071392	0.0161	0.0162	0.1183	0.1712	0.0431	0.0313	0.0475	0.0817	0.1109
ENSMUSG00000041817	0.0564	0.0795	0.0591	0.0719	0.1207	0.0109	0.0776	0.0915	0.1109
ENSMUSG00000110105	0.0616	0.0413	0.0753	0.0109	0.1189	0.1095	0.0806	0.0624	0.111
ENSMUSG00000117171	0.2268	0.2284	0.0951	0.1686	0.0607	0.3741	0.0891	0.115	0.1115
ENSMUSG00000041695	0.1765	0.2412	0.6341	0.0803	0.045	0.3669	0.1734	1.6487	0.1115
ENSMUSG00000022034	0.1755	0.0624	0.0108	0.1316	0.1012	0.0801	0.0507	0.0733	0.1116
ENSMUSG00000039942	0.0826	0.0728	0.119	0.1535	0.0552	0.01	0.1115	0.3663	0.1116
ENSMUSG00000113769	0.0379	0.229	0.0794	0.2415	0.2703	0.1471	0.1117	0.1537	0.1118
ENSMUSG00000035125	0.2187	0.0969	0.2566	0.1487	0.2027	0.1188	0.2921	0.1951	0.1118
ENSMUSG00000037375	0.2202	0.1377	0.0478	0.1936	0.1286	0.0884	0.1417	0.0308	0.112
ENSMUSG00000010751	0.1627	0.1147	0.0682	0.3285	0.5803	0.3948	0.0959	0.5775	0.112
ENSMUSG00000028532	0.057	0.023	0.1672	0.109	0.1829	0.1438	0.112	0.2774	0.1121
ENSMUSG00000072964	0.2859	0.2736	0.1049	0.243	0.3824	0.0694	0.2528	0.3334	0.1124
ENSMUSG00000034959	0.0858	0.0864	0.1349	0.1063	0.1147	0.0416	0.1826	0.116	0.1125
ENSMUSG00000064090	0.2187	0.0524	0.0764	0.2655	0.297	0.101	0.2761	0.1478	0.1126
ENSMUSG00000021182	0.1085	0.1153	0.2842	0.1088	0.1075	0.1696	0.1362	0.2383	0.1126
ENSMUSG00000066191	0.1793	0.1548	0.0805	0.1225	0.137	0.1864	0.2013	0.1688	0.1133
ENSMUSG00000090145	2.1608	0.3772	0.1811	0.2754	2.9794	0.2516	0.283	0.2629	0.1133
ENSMUSG00000104713	0.0922	0.0464	0.1208	0.1469	0.3699	0.1901	0.1925	0.4674	0.1133
ENSMUSG00000087177	0.1057	0.2323	0.0504	0.1021	0.1199	0.1678	0.085	0.2338	0.1134
ENSMUSG00000063698	0.0461	0.2091	0.4593	0.147	0.0206	0.0671	0.3172	0.2573	0.1134
ENSMUSG00000071252	0.2654	0.093	0.1934	0.3922	0.3086	0.2127	0.2153	0.4094	0.1134
ENSMUSG00000023927	0.0757	0.0182	0.034	0.0498	0.0386	0.0105	0.0638	0.1536	0.1135
ENSMUSG00000061535	0.1484	0.1827	0.0518	0.0876	0.1176	0.112	0.081	0.2508	0.1135
ENSMUSG00000090698	0.0577	0.2131	0.2218	0.1431	0.223	0.224	0.2268	0.3901	0.1135
ENSMUSG00000027858	0.2309	0.1017	0.0454	0.1073	0.2187	0.112	0.1701	0.3951	0.1135
ENSMUSG00000018381	0.0826	0.0666	0.0866	0.1229	0.1326	0.1924	0.1623	0.2681	0.1137
ENSMUSG00000117545	0.1545	0.0778	0.2023	0.1641	0.2754	0.2623	0.1897	0.0783	0.1139
ENSMUSG00000021322	0.0116	0.0467	0.1092	0.1969	0.0413	0.0562	0.2162	0.1292	0.1139
ENSMUSG00000006464	0.0268	0.0991	0.0843	0.057	0.1276	0.0434	0.0966	0.1179	0.1143
ENSMUSG00000060314	0.131	0.044	0.1373	0.2165	0.0649	0.0847	0.1287	0.0738	0.1145
ENSMUSG00000031762	0.1167	0.1175	0.3669	0.124	3.0174	1.5854	5.5029	0.5916	0.1147
ENSMUSG00000031995	0.0359	0.0181	0.0377	0.2005	0.4086	1.2294	0.0794	0.1184	0.1148
ENSMUSG00000113918	0.1758	0.4721	0.737	0.498	0.4702	0.9098	0.0576	0.4159	0.1152
ENSMUSG00000071669	0.1386	0.1289	0.3353	0.0793	0.0666	0.1759	0.0943	0.0432	0.1153
ENSMUSG00000096929	0.0734	0.1404	0.1461	0.0468	0.0589	0.0071	0.1441	0.0446	0.1154
ENSMUSG00000042029	0.1381	0.0417	0.0651	0.1687	0.1354	0.134	0.1085	0.147	0.1154
ENSMUSG00000067916	0.2588	0.1185	0.0247	0.6248	0.1678	0.2739	0.2542	0.5247	0.1156
ENSMUSG00000026556	0.1473	0.089	0.0309	0.073	0.2363	0.0286	0.0772	0.1294	0.1158
ENSMUSG00000052415	0.931	0.1187	1.0621	0.2003	0.2416	0.6404	0.1158	0.0478	0.1159
ENSMUSG00000118071	0.1886	0.095	0.0247	0.0751	0.1471	0.0457	0.0232	0.1434	0.1159
ENSMUSG00000048280	0.0862	0.1416	0.1901	0.0723	0.1375	0.1056	0.1158	0.1702	0.1159
ENSMUSG00000025262	0.1179	0.1187	0.1359	0.1127	0.1156	0.183	0.081	0.1912	0.1159
ENSMUSG00000038936	0.1815	0.0274	0.0666	0.0771	0.1861	0.3082	0.0713	0.3864	0.116
ENSMUSG00000038187	0.2721	0.1072	0.4587	0.289	0.4746	0.3214	0.2905	0.4438	0.1163
ENSMUSG00000042523	0.1088	0.0199	0.0622	0.0315	0.0529	0.0672	0.0291	0.0301	0.1167
ENSMUSG00000078773	0.1068	0.251	0.3234	0.2269	0.127	0.2534	0.4897	0.0602	0.1167
ENSMUSG00000047712	0.0742	0.0299	0.0933	0.1418	0.1852	0.0288	0.0874	0.1354	0.1167
ENSMUSG00000026779	0.1426	0.323	0.112	0.164	0.1165	0.0922	0.1517	0.0482	0.1168
ENSMUSG00000031093	0.0891	0.1271	0.1012	0.2288	0.1126	0.036	0.1313	0.3388	0.1168
ENSMUSG00000038702	0.0953	0.0839	0.1373	0.1012	0.1274	0.0693	0.1053	0.3018	0.1171
ENSMUSG00000063234	0.1591	0.2003	0.0417	0.2536	0.3192	0.0772	0.0782	0.121	0.1173
ENSMUSG00000048424	0.1096	0.1505	0.1148	0.4444	0.1953	0.0483	0.0685	0.101	0.1175
ENSMUSG00000063383	0.2628	0.1203	0.2254	0.4569	0.3408	0.2087	0.3521	0.2907	0.1175
ENSMUSG00000027331	0.7318	0.8173	0.8226	0.424	0.3796	0.3098	0.575	0.2293	0.1177
ENSMUSG00000046743	0.1039	0.1208	0.1341	0.0892	0.1141	0.1629	0.1296	0.231	0.1179
ENSMUSG00000085482	0.12	0.3625	0.3772	0.2549	0.2139	0.1164	0.825	0.3649	0.118
ENSMUSG00000022833	0.0601	0.0227	0.1023	0.2074	0.0602	0.204	0.1549	0.2283	0.1181
ENSMUSG00000070476	0.2107	0.0152	0.0946	0.064	0.0939	0.1168	0.1183	0.2594	0.1184
ENSMUSG00000037447	0.0602	0.1268	0.1892	0.0116	0.161	0.1859	0.1613	0.2996	0.1184
ENSMUSG00000031214	0.0838	0.0686	0.0823	0.1169	0.1541	0.2084	0.1286	0.1222	0.1185
ENSMUSG00000029916	0.2349	0.1153	0.1263	0.224	0.3813	0.1578	0.1065	0.2321	0.1185
ENSMUSG00000002633	0.2652	0.4855	0.4042	0.2305	0.1719	0.5146	0.4499	0.2933	0.1185
ENSMUSG00000061482	0.1809	0.1822	0.1896	0.3844	0.0538	0.117	0.2962	0.1834	0.1186
ENSMUSG00000020420	0.1057	0.1216	0.3006	0.1283	0.3499	0.1465	0.1335	0.2449	0.1187
ENSMUSG00000104204	0.3139	0.073	0.4302	0.2052	0.1507	0.2812	0.2135	0.4407	0.1187
ENSMUSG00000034613	0.1409	0.0338	0.0141	0.1568	0.3051	0.2995	0.1055	0.1837	0.1188
ENSMUSG00000061411	0.0378	0.0304	0.1108	0.0803	0.0943	0.0586	0.2672	0.3217	0.1188
ENSMUSG00000043631	0.2055	0.0122	0.038	0.1284	0.1401	0.0586	0.0831	0.8579	0.1188
ENSMUSG00000064061	0.1285	0.1903	0.0871	0.1284	0.1954	0.308	0.1262	0.2299	0.1189
ENSMUSG00000010142	0.2904	0.0731	0.0254	0.3342	0.302	0.0704	0.1188	0.0981	0.119
ENSMUSG00000042851	0.339	0.4999	0.4948	0.4244	0.2051	0.1057	0.1427	0.1841	0.119
ENSMUSG00000041343	0.1346	0.0813	0.2257	0.143	0.18	0.2873	0.1851	0.0955	0.1191
ENSMUSG00000021280	0.0607	0.0367	0.0382	0.129	0.1408	0.5421	0.1909	0.2093	0.1194
ENSMUSG00000050271	0.0071	0.0144	0.0973	0.0379	0.0764	0.104	0.0491	0.3622	0.1194
ENSMUSG00000020642	0.1683	0.0471	0.0686	0.1986	0.225	0.1996	0.101	0.2749	0.1195
ENSMUSG00000015599	0.0487	0.103	0.1275	0.0621	0.026	0.0945	0.0383	0.079	0.1197
ENSMUSG00000021223	0.0487	0.1472	0.0893	0.0906	0.1086	0.1536	0.1196	0.2346	0.1197
ENSMUSG00000079038	0.0611	0.0769	0.016	0.0324	0.0408	0.0296	0.075	0.2167	0.1201
ENSMUSG00000027845	0.2531	0.2302	0.1882	0.2515	0.4295	0.3169	0.2165	0.1407	0.1204
ENSMUSG00000038836	0.2756	0.2159	0.1925	0.4098	0.333	0.1486	0.2045	0.2235	0.1204
ENSMUSG00000005533	0.1185	0.07	0.1585	0.1216	0.0802	0.1229	0.1686	0.2279	0.1205
ENSMUSG00000029601	0.1225	0.2057	0.0856	0.1736	0.2913	0.1585	0.2006	0.4556	0.1205
ENSMUSG00000032482	0.7221	0.1715	0.2142	0.0434	0.413	0.2247	0.3413	0.145	0.1206
ENSMUSG00000044807	0.0613	0.0864	0.2442	0.2084	0.1312	0.0714	0.012	0.1989	0.1206
ENSMUSG00000048572	0.4499	0.0275	0.3143	0.2027	0.4132	0.3042	0.1339	0.2902	0.1206
ENSMUSG00000050174	1.3914	1.1539	0.729	1.0433	2.6267	0.675	0.4422	1.1202	0.1207
ENSMUSG00000094724	0.1232	0.1086	0.3551	0.0327	0.0137	0.1495	0.0605	0.1249	0.1212
ENSMUSG00000100586	0.2201	0.4344	0.5073	0.0561	0.0628	0.1367	0.1297	0.1339	0.1212
ENSMUSG00000044042	0.1067	0.1505	0.1297	0.1995	0.2664	0.1864	0.0629	0.0952	0.1217
ENSMUSG00000026207	0.0215	0.0705	0.079	0.103	0.0096	0.1672	0.164	1.0758	0.1218
ENSMUSG00000002835	0.0698	0.0468	0.0244	0.0906	0.1382	0.0075	0.0305	0.055	0.1219
ENSMUSG00000021061	0.0904	0.1081	0.2072	0.126	0.0957	0.1261	0.1332	0.7274	0.1222
ENSMUSG00000029436	0.0311	0.0731	0.0217	0.011	0.0647	0.0604	0.2444	0.2628	0.1223
ENSMUSG00000032841	0.0829	0.0696	0.2027	0.1468	0.2463	0.1877	0.1764	0.6444	0.1223
ENSMUSG00000006678	0.2025	0.1568	0.2448	0.1903	0.3402	0.0378	0.0459	0.15	0.1225
ENSMUSG00000052525	0.0937	0.283	0.1309	0.0332	0.0278	0.1212	0.4294	0.0633	0.1228
ENSMUSG00000087354	0.125	0.6292	0.838	0.2124	0.1337	0.1697	0.1964	0.3294	0.1228
ENSMUSG00000028289	0.1111	0.1119	0.0873	0.1328	0.1238	0.1078	0.3001	0.1056	0.1229
ENSMUSG00000031756	0.1042	0.1049	0.3275	0.2434	0.1857	0.1415	0.1842	0.1479	0.1229
ENSMUSG00000050357	0.0125	0.0504	0.1442	0.0664	0.1003	0.0607	0.2211	0.317	0.123
ENSMUSG00000043004	0.2501	0.1102	0.1638	0.0332	0.3484	0.2124	0.1843	0.3962	0.123
ENSMUSG00000053965	0.1326	0.1476	0.1829	0.1557	0.1494	0.2574	0.1234	0.2335	0.1235
ENSMUSG00000038070	0.058	0.107	0.1924	0.2258	0.1464	0.1594	0.1803	0.4213	0.1235
ENSMUSG00000006931	0.1575	0.4442	0.3632	0.5021	0.4494	0.428	0.3095	1.2778	0.1239
ENSMUSG00000042225	0.366	0.2161	0.0794	0.1475	0.4051	0.1592	0.0744	0.0512	0.1241
ENSMUSG00000064125	0.0421	0.0141	0.0147	0.0298	0.0751	0.1634	0.124	0.0569	0.1242
ENSMUSG00000097585	0.0575	0.0347	0.1084	0.2319	0.082	0.1561	0.1016	0.1631	0.1243
ENSMUSG00000026205	0.0633	0.3508	0.4314	0.2018	0.0847	0.0922	0.1244	0.0963	0.1245
ENSMUSG00000049676	0.0195	0.0491	0.0613	0.1345	0.0434	0.0851	0.201	0.1778	0.1245
ENSMUSG00000005583	0.1485	0.1627	0.1281	0.1252	0.1285	0.072	0.0515	1.1334	0.1245
ENSMUSG00000027208	0.0211	0.1064	0.2436	0.1122	0.0565	0.0205	0.0208	0.2785	0.1246
ENSMUSG00000106928	0.2537	0.511	0.6381	0.0809	0.1583	0.517	0.3489	0.5144	0.1247
ENSMUSG00000045467	0.0476	0.128	0.0999	0.0506	0.1133	0.1541	0.2808	0.2576	0.1249
ENSMUSG00000020758	0.0783	0.0788	0.1128	0.0831	0.0523	0.019	0.1441	0.4562	0.125
ENSMUSG00000020319	0.1388	0.1165	0.0848	0.1351	0.2371	0.1459	0.1931	0.1642	0.1251
ENSMUSG00000116262	1.0181	0.9612	0.5334	0.1014	1.1913	0.3087	0.25	0.6129	0.1251
ENSMUSG00000111947	0.0424	0.171	0.4447	0.2705	0.1135	1.3178	0.542	0.3012	0.1252
ENSMUSG00000041538	0.0383	0.1028	0.0802	0.3388	0.1478	0.099	0.2882	0.2845	0.1254
ENSMUSG00000036006	0.4237	0.1578	0.2554	0.3884	0.3259	0.2534	0.0969	0.1765	0.1255
ENSMUSG00000044548	0.2007	0.0919	0.2103	0.0388	0.3253	0.2125	0.0538	0.518	0.1256
ENSMUSG00000019899	0.1075	0.0375	0.026	0.0263	0.1142	0.0481	0.1015	0.264	0.126
ENSMUSG00000021684	0.1284	0.1763	0.2324	0.0744	0.0833	0.0566	0.2293	0.2249	0.1262
ENSMUSG00000034614	0.1124	0.0971	0.2862	0.1024	0.1862	0.0468	0.1262	0.5375	0.1263
ENSMUSG00000067629	0.0792	0.1894	0.3424	0.1473	0.2913	0.1153	0.214	0.1506	0.1265
ENSMUSG00000057895	0.1611	0.0973	0.1688	0.1711	0.1436	0.2814	0.0633	0.098	0.1267
ENSMUSG00000029359	0.1294	0.0434	0.2712	0.0916	0.1154	0.0419	0.339	0.1749	0.1272
ENSMUSG00000052949	0.072	0.0942	0.0377	0.0382	0.0898	0.0349	0.0353	0.1532	0.1273
ENSMUSG00000022248	0.371	0.1681	0.1846	0.1576	0.4382	0.261	0.2915	0.2163	0.1276
ENSMUSG00000039697	0.039	0.0785	0.1293	0.1173	0.1274	0.1324	0.0383	0.1383	0.1277
ENSMUSG00000071748	0.1624	0.2617	0.2723	0.5003	0.3619	0.3782	0.3509	0.3787	0.1277
ENSMUSG00000036225	0.1214	0.1135	0.0182	0.0552	0.1082	0.0673	0.1192	0.1758	0.1278
ENSMUSG00000000884	0.4392	0.1638	0.2045	0.2937	0.609	0.2841	0.3994	0.1979	0.1279
ENSMUSG00000029442	0.0153	0.1311	0.2167	0.0895	0.0956	0.104	0.2934	0.3416	0.128
ENSMUSG00000031075	0.152	0.1749	0.2389	0.2306	0.3193	0.0843	0.1493	0.4072	0.1281
ENSMUSG00000030683	0.0489	0.0821	0.1367	0.1212	0.0581	0.0633	0.1601	0.0331	0.1282
ENSMUSG00000004864	0.1525	0.2194	0.0457	0.2546	0.0194	0.148	0.1498	0.1546	0.1285
ENSMUSG00000026825	0.0392	0.0527	0.0411	0.0139	0.035	0.1522	0.0771	0.517	0.1285
ENSMUSG00000029923	0.2179	0.0439	0.3196	0.1389	0.1942	0.0846	0.1712	0.8835	0.1285
ENSMUSG00000040751	0.1309	0.0527	0.0823	0.0556	0.0467	0.1524	0.2315	0.0265	0.1287
ENSMUSG00000039137	0.1216	0.1225	0.0882	0.0199	0.1251	0.0182	0.147	0.1422	0.1287
ENSMUSG00000103532	0.2637	0.0664	0.4836	0.4202	0.4114	0.1279	0.3885	0.2673	0.1296
ENSMUSG00000115509	0.1321	0.5323	0.3231	0.234	0.0393	0.171	0.4327	0.0893	0.1299
ENSMUSG00000048922	0.024	0.0242	0.0629	0.0128	0.0856	0.233	0.0826	0.1339	0.1299
ENSMUSG00000030970	0.0772	0.0667	0.2544	0.3633	0.2066	0.2248	0.3251	0.4251	0.1302
ENSMUSG00000029204	0.0332	0.0267	0.0695	0.0282	0.0592	0.0515	0.0652	0.0404	0.1305
ENSMUSG00000116836	0.0532	0.0804	0.1115	0.0283	0.0474	0.0775	0.0261	0.054	0.1308
ENSMUSG00000030323	0.1862	0.0603	0.1254	0.0848	0.1008	0.0516	0.098	0.1753	0.1308
ENSMUSG00000085628	0.3328	0.4692	0.279	0.0707	1.0088	0.0646	0.0654	0.135	0.1309
ENSMUSG00000022439	0.1999	0.3355	0.3026	0.2123	0.3762	0.3663	0.589	0.6305	0.131
ENSMUSG00000032776	0.4612	0.1735	0.2387	0.3246	0.53	0.3127	0.2456	0.1634	0.1311
ENSMUSG00000017667	0.0669	0.1263	0.0876	0.0977	0.1715	0.0487	0.2136	0.1357	0.1316
ENSMUSG00000034593	0.0417	0.042	0.0777	0.0689	0.0496	0.0675	0.0592	0.1598	0.1322
ENSMUSG00000044583	0.0336	0.1354	0.1233	0.1072	0.2698	0.2121	0.1651	0.2216	0.1322
ENSMUSG00000037813	0.0941	0.1083	0.155	0.0286	0.0719	0.1044	0.0528	0.2999	0.1322
ENSMUSG00000028780	0.0865	0.0968	0.2216	0.1327	0.1799	0.1492	0.085	0.9355	0.1323
ENSMUSG00000036353	0.2156	0.2443	0.226	0.1432	0.4806	0.0785	0.6619	0.2459	0.1325
ENSMUSG00000085962	0.2697	0.2715	0.4945	0.2148	0.9616	0.0654	1.2582	0.205	0.1326
ENSMUSG00000067430	0.4245	0.2137	0.3033	0.4099	0.2408	0.337	0.1327	0.3912	0.1328
ENSMUSG00000020121	0.0601	0.0757	0.0394	0.0319	0.067	0.1604	0.1255	0.1067	0.133
ENSMUSG00000012889	0.0967	0.0389	0.1013	0.0616	0.1379	0.0188	0.2279	0.196	0.1331
ENSMUSG00000014837	0.0848	0.2563	0.3911	0.036	0.1059	0.0823	0.05	0.2236	0.1334
ENSMUSG00000040254	0.2555	0.1287	0.0837	0.1357	0.178	0.1085	0.1098	0.2914	0.1334
ENSMUSG00000097164	0.3031	0.2	0.2081	0.211	0.3448	0.0608	0.1027	0.1695	0.1336
ENSMUSG00000039005	0.0865	0.0995	0.1812	0.1443	0.2202	0.2277	0.1456	0.2379	0.1336
ENSMUSG00000072884	0.5106	0.24	0.3924	0.2531	0.2731	0.3633	0.3009	0.3106	0.1339
ENSMUSG00000114608	0.091	0.0458	0.0477	0.0966	0.2027	0.0441	0.268	0.6455	0.1341
ENSMUSG00000030553	0.0682	0.3435	1.5012	0.2174	0.1824	0.1324	0.134	1.5907	0.1341
ENSMUSG00000093682	1.7736	1.2365	0.143	0.7247	0.3649	0.2648	0.268	1.7982	0.1341
ENSMUSG00000030882	0.0182	0.0917	0.2194	0.0483	0.0609	0.1634	0.0894	0.1938	0.1342
ENSMUSG00000031934	0.0797	0.1146	0.1431	0.0846	0.1116	0.0663	0.0894	0.0923	0.1343
ENSMUSG00000037946	0.0457	0.1839	0.0957	0.0606	0.1323	0.0665	0.0673	0.3009	0.1347
ENSMUSG00000052544	0.145	0.0231	0.088	0.227	0.136	0.0814	0.1124	0.1779	0.135
ENSMUSG00000047583	0.2746	0.169	0.3197	0.1782	0.2584	0.296	0.2397	0.2629	0.135
ENSMUSG00000023050	0.0763	0.223	0.344	0.1703	0.0953	0.1333	0.1275	0.2632	0.1351
ENSMUSG00000037922	0.0917	0.0369	0.048	0.1655	0.1226	0.0623	0.09	0.0929	0.1352
ENSMUSG00000029790	0.2757	0.3331	0.2889	0.2343	0.3563	0.4815	0.1625	0.0699	0.1355
ENSMUSG00000040183	0.1378	0.1514	0.1707	0.0799	0.2011	0.1459	0.1354	0.343	0.1355
ENSMUSG00000020083	0.7597	0.1159	0.0482	0.4157	1.3135	0.5584	0.2035	0.2101	0.1358
ENSMUSG00000117048	0.1611	0.2086	0.0241	0.2445	0.0205	0.0893	0.0904	0.2333	0.1358
ENSMUSG00000070000	0.0615	0.0309	0.0644	0.0653	0.0685	0.1789	0.166	0.2492	0.1359
ENSMUSG00000023953	0.2191	0.0813	0.1934	0.1103	0.329	0.1679	0.068	0.3391	0.1361
ENSMUSG00000001943	0.0694	0.0698	0.2907	0.0737	0.0618	0.1346	0.0681	0.1758	0.1364
ENSMUSG00000035107	0.0899	0.074	0.0942	0.026	0.1893	0.1902	0.2407	0.1408	0.1365
ENSMUSG00000029475	0.1642	0.1653	0.4632	0.1409	0.3996	0.2389	0.2109	0.16	0.1366
ENSMUSG00000046572	0.1396	0.0502	0.0627	0.1271	0.1867	0.1064	0.2253	0.2325	0.1373
ENSMUSG00000045751	0.2473	0.2274	0.1465	0.2627	0.3835	0.1774	0.1268	0.1417	0.1374
ENSMUSG00000032374	0.0255	0.0897	0.0934	0.1758	0.1475	0.2223	0.125	0.2839	0.1376
ENSMUSG00000026009	0.1801	0.1612	0.0629	0.255	0.1427	0.0194	0.1572	0.2028	0.1377
ENSMUSG00000097000	0.1686	0.1981	0.2208	0.2089	0.1002	0.1636	0.1794	0.2564	0.1381
ENSMUSG00000098055	0.0234	0.0236	0.0982	0.0249	0.0209	0.1591	0.3222	0.19	0.1382
ENSMUSG00000087691	0.0844	0.1701	0.059	0.0598	0.2008	0.0273	0.083	0.2283	0.1384
ENSMUSG00000067276	0.0616	0.0887	0.0646	0.0655	0.1334	0.0513	0.1643	0.2499	0.1385
ENSMUSG00000062866	0.0998	0.1182	0.1784	0.1122	0.2407	0.1139	0.1326	0.2618	0.1385
ENSMUSG00000028039	0.141	0.5395	0.2955	0.2097	0.2262	0.1094	0.6924	0.2287	0.1386
ENSMUSG00000074607	0.1614	0.0813	0.0211	0.3644	0.1079	0.0196	0.1586	0.0409	0.1389
ENSMUSG00000004609	0.0265	0.0178	0.0185	0.0375	0.1338	0.0343	0.0347	0.0448	0.1389
ENSMUSG00000006369	0.3928	0.1266	0.1976	0.1168	0.2801	0.0305	0.108	2.6123	0.139
ENSMUSG00000070034	0.1417	0.0611	0.1697	0.0538	0.1534	0.0687	0.0596	0.2463	0.1393
ENSMUSG00000035835	0.2048	0.0952	0.1816	0.0335	0.0842	0.0764	0.0464	0.1757	0.1394
ENSMUSG00000087598	0.3242	0.1428	0.1699	0.2081	0.3191	0.1507	0.0929	0.3424	0.1395
ENSMUSG00000041889	0.1987	0.0286	0.0297	0.0904	0.0506	0.0551	0.0836	4.2874	0.1395
ENSMUSG00000112139	0.4273	0.3443	0.5075	0.0908	0.4571	0.1658	0.1119	0.0289	0.14
ENSMUSG00000096370	0.0237	0.0957	0.4106	0.0252	0.0741	0.1958	0.2333	0.1324	0.1401
ENSMUSG00000047090	0.0204	0.2466	0.3208	0.0434	0.2001	0.2574	0.02	0.2483	0.1404
ENSMUSG00000103421	0.6437	0.108	0.4497	0.5318	0.7651	0.5552	0.2459	0.4351	0.1406
ENSMUSG00000051506	0.1301	0.2227	0.259	0.1865	0.2725	0.1073	0.198	0.1385	0.1407
ENSMUSG00000029603	0.0521	0.1311	0.0136	0.0415	0.1277	0.0379	0.064	0.1584	0.1408
ENSMUSG00000034317	0.1228	0.0412	0.1502	0.2175	0.1643	0.0596	0.3419	0.0623	0.1409
ENSMUSG00000107277	0.2007	0.2455	0.3456	0.198	0.294	0.167	0.1127	0.2035	0.141
ENSMUSG00000102018	0.205	0.2064	0.2792	0.2177	0.0914	0.1591	0.2618	0.1663	0.1411
ENSMUSG00000026415	0.0359	0.434	0.0753	0.0763	0.064	0.1045	0.3528	0.1456	0.1412
ENSMUSG00000030752	0.2873	0.2314	0.4214	0.061	0.3329	0.2509	0.2822	0.3204	0.1412
ENSMUSG00000107529	0.024	0.1689	0.251	0.1018	0.0427	0.1162	0.6823	0.3886	0.1413
ENSMUSG00000108238	0.0719	0.0724	0.2009	0.2545	0.0214	0.5813	0.4237	0.413	0.1413
ENSMUSG00000025375	0.0863	0.0386	0.1005	0.1222	0.1538	0.0372	0.0942	0.1263	0.1414
ENSMUSG00000035239	0.0616	0.1655	0.2798	0.1091	0.293	0.2392	0.2219	0.3957	0.1414
ENSMUSG00000022504	0.1296	0.0942	0.1961	0.3211	0.1412	0.0419	0.2545	0.4378	0.1415
ENSMUSG00000036872	0.0929	0.0416	0.0649	0.0986	0.1012	0.1001	0.1115	0.0418	0.142
ENSMUSG00000117634	0.029	0.2922	0.1216	0.0925	0.0259	0.0563	0.285	0.4707	0.1426
ENSMUSG00000052713	0.2499	0.1624	0.1858	0.274	0.2875	0.1799	0.388	0.4005	0.1427
ENSMUSG00000107023	0.0377	0.0596	0.1185	0.0572	0.048	0.0209	0.1111	0.1092	0.1429
ENSMUSG00000032313	0.1893	0.088	0.0305	0.0309	0.1298	0.2119	0.0572	0.1181	0.1431
ENSMUSG00000032666	0.3027	0.1114	0.1342	0.0928	0.1713	0.1695	0.2002	0.4486	0.1431
ENSMUSG00000022849	0.1821	0.132	0.0839	0.3791	0.5454	0.3533	0.372	0.2215	0.1432
ENSMUSG00000021250	0.2334	0.2938	0.3975	0.5889	0.5723	0.1982	0.1146	1.5974	0.1434
ENSMUSG00000048022	0.3992	0.3082	0.3486	0.2969	0.2966	0.3874	0.2353	0.2563	0.1439
ENSMUSG00000026840	0.1352	0.034	0.1535	0.0838	0.0502	0.0109	0.0996	0.3541	0.144
ENSMUSG00000038246	0.2931	0.0984	0.4607	0.1557	0.2613	0.1896	0.4798	0.4457	0.1441
ENSMUSG00000020698	0.4768	0.2216	0.6919	0.2338	0.2289	0.3915	0.3243	0.3719	0.1442
ENSMUSG00000107352	0.0838	0.1161	0.4723	0.0779	0.1215	0.2237	0.1647	0.0319	0.1443
ENSMUSG00000113780	0.0587	0.0887	0.4308	0.0624	0.0262	0.171	0.0288	0.1191	0.1443
ENSMUSG00000038141	0.3249	0.1794	0.4283	0.3006	0.8596	0.4576	0.1647	0.3081	0.1443
ENSMUSG00000029452	0.1471	0.0556	0.1542	0.0391	0.0656	0.0357	0.0181	0.0932	0.1446
ENSMUSG00000027347	0.098	0.0617	0.1156	0.1953	0.2185	0.0951	0.2648	0.3603	0.1446
ENSMUSG00000041716	0.5402	0.3462	0.2058	0.4434	0.788	0.2621	0.2171	0.3734	0.1448
ENSMUSG00000059713	0.1208	0.0811	0.0844	0.1569	0.407	0.5733	0.3429	0.2859	0.1452
ENSMUSG00000057751	0.0174	0.0439	0.1187	0.0093	0.0311	0.0338	0.0856	0.477	0.1456
ENSMUSG00000024301	0.0556	0.0747	0.1749	0.1379	0.0661	0.216	0.4008	0.3197	0.1459
ENSMUSG00000022456	0.1402	0.1329	0.1037	0.0701	0.0809	0.016	0.1134	0.0585	0.146
ENSMUSG00000021196	0.0615	0.0928	0.1288	0.0816	0.1004	0.0596	0.2415	0.2959	0.146
ENSMUSG00000096795	0.322	0.0998	0.0779	0.3683	0.2429	0.0721	0.2676	0.3766	0.1461
ENSMUSG00000028152	0.1858	0.1403	0.1557	0.1283	0.1159	0.2253	0.0821	0.4896	0.1461
ENSMUSG00000033233	0.1144	0.0346	0.1199	0.2187	0.2855	0.344	0.0562	0.2319	0.1462
ENSMUSG00000097793	0.1191	0.075	0.2185	0.2057	0.0531	0.2023	0.117	0.0604	0.1464
ENSMUSG00000072809	0.0496	0.025	0.156	0.2372	0.0442	0.2167	0.0975	0.2012	0.1464
ENSMUSG00000100002	0.149	0.3001	0.4685	0.2375	0.3986	0.0723	0.5124	0.1511	0.1465
ENSMUSG00000097145	0.0248	0.05	0.0781	0.0264	0.1772	0.1205	0.1708	0.2015	0.1466
ENSMUSG00000025092	0.0597	0.0451	0.133	0.2776	0.1265	0.1087	0.1907	0.3709	0.1468
ENSMUSG00000068959	0.138	0.1158	0.1928	0.1343	0.164	0.0781	0.271	0.0816	0.1469
ENSMUSG00000028078	0.026	0.0524	0.1227	0.1036	0.087	0.1767	0.2172	0.0593	0.147
ENSMUSG00000087424	0.3738	0.4141	0.3134	0.0397	0.2999	0.943	0.1469	0.2653	0.147
ENSMUSG00000021066	0.0748	0.0527	0.2822	0.2066	0.1534	0.0798	0.1837	0.1289	0.1471
ENSMUSG00000025359	0.1797	0.1206	0.251	0.2545	0.0801	0.3777	0.2353	0.0607	0.1472
ENSMUSG00000020160	0.0977	0.0984	0.0751	0.2769	0.2614	0.2908	0.1472	0.2576	0.1473
ENSMUSG00000032020	0.0937	0.0094	0.0098	0.1194	0.1086	0.1182	0.0552	0.133	0.1474
ENSMUSG00000020212	0.3501	0.1343	0.2621	0.2125	0.0446	0.3721	0.2948	0.1521	0.1475
ENSMUSG00000029209	0.11	0.1209	0.1153	0.0106	0.1872	0.0388	0.167	0.1825	0.1475
ENSMUSG00000033624	0.2457	0.1374	0.1859	0.058	0.3407	0.0795	0.295	0.1245	0.1476
ENSMUSG00000052331	0.2566	0.156	0.0964	0.2469	0.2244	0.108	0.1332	0.1325	0.1476
ENSMUSG00000031990	0.6219	0.0864	0.2023	0.3189	0.3824	0.2289	0.4845	0.8914	0.1476
ENSMUSG00000097194	0.1156	0.128	0.109	0.1719	0.0618	0.0897	0.0681	0.3281	0.1477
ENSMUSG00000105692	0.5761	0.6306	0.3937	0.5321	0.8931	0.5104	0.5413	0.4825	0.1477
ENSMUSG00000002997	0.1503	0.0946	0.1575	0.0798	0.1508	0.1459	0.1292	0.2096	0.1478
ENSMUSG00000066705	0.0835	0.101	0.1051	0.1065	0.3575	0.681	0.0492	4.6249	0.1479
ENSMUSG00000029752	0.0753	0.0505	0.0789	0.1066	0.0895	0.073	0.1725	0.2798	0.148
ENSMUSG00000011034	0.1839	0.2189	0.1752	0.1776	0.6261	0.8275	0.1971	0.356	0.148
ENSMUSG00000079108	1.0552	0.3416	0.5134	0.2202	1.2431	0.7679	0.3702	0.5158	0.1482
ENSMUSG00000040428	0.1077	0.0651	0.1806	0.103	0.1248	0.0523	0.2328	0.131	0.1483
ENSMUSG00000015980	0.3019	0.19	0.0593	0.2004	0.1177	0.0366	0.241	0.2678	0.1484
ENSMUSG00000047037	0.3665	0.0651	0.2485	0.3435	0.7112	0.5858	0.1271	0.4809	0.1484
ENSMUSG00000000320	0.168	0.1353	0.176	0.2855	0.1647	0.1467	0.132	0.3236	0.1486
ENSMUSG00000038119	0.0801	0.0537	0.2051	0.0945	0.1665	0.0432	0.1311	0.6854	0.1487
ENSMUSG00000020399	0.0504	0.0508	0.37	0.2411	0.1349	0.0245	0.0495	0.0767	0.1488
ENSMUSG00000064043	0.1059	0.0076	0.0793	0.0402	0.0944	0.0587	0.052	0.1458	0.1488
ENSMUSG00000032093	0.1514	0.1186	0.282	0.5003	0.2399	0.0653	0.0661	0.3922	0.1488
ENSMUSG00000070604	0.1516	0.1018	0.2824	0.0179	0.0901	0.2451	0.3639	0.1195	0.149
ENSMUSG00000039813	0.2657	0.1656	0.2651	0.1613	0.2143	0.1841	0.1491	0.218	0.1492
ENSMUSG00000106224	0.0759	0.3822	0.3978	0.0403	0.1015	0.4788	0.0746	0.1924	0.1493
ENSMUSG00000021903	0.1302	0.1857	0.0682	0.1383	0.1451	0.1895	0.1066	0.9349	0.1493
ENSMUSG00000025978	0.1403	0.0235	0.2082	0.2359	0.1355	0.1701	0.1033	0.5096	0.1494
ENSMUSG00000044703	0.3548	0.2552	0.3718	0.1615	0.0904	0.1967	0.3485	1.1819	0.1495
ENSMUSG00000028182	0.2767	0.3622	0.174	0.2645	0.2836	0.1879	0.1087	0.2665	0.1496
ENSMUSG00000085169	0.0381	0.0384	0.5587	0.3236	0.3395	0.1848	0.2245	0.0772	0.1498
ENSMUSG00000023033	0.0435	0.0351	0.0684	0.1017	0.0698	0.1267	0.1197	0.1456	0.1498
ENSMUSG00000030302	0.049	0.0384	0.0627	0.1734	0.0534	0.1003	0.2993	0.1931	0.1498
ENSMUSG00000039316	0.3504	0.1534	0.2395	0.178	0.4483	0.1774	0.3143	1.0195	0.1498
ENSMUSG00000025912	0.0762	0.1151	0.1464	0.3104	0.4304	0.7026	0.3868	0.3606	0.1499
ENSMUSG00000117725	0.1962	0.1208	0.1485	0.0463	0.1166	0.2221	0.1392	0.3979	0.1501
ENSMUSG00000062210	0.0997	0.0602	0.3203	0.12	0.1718	0.1483	0.1436	0.5591	0.1503
ENSMUSG00000023972	0.0637	0.0257	0.1736	0.0948	0.1704	0.136	0.2254	0.1422	0.1504
ENSMUSG00000024677	0.2142	0.2157	0.1764	0.6177	0.4229	0.0742	0.2555	0.7601	0.1504
ENSMUSG00000079355	0.3189	0.1541	0.3074	0.1491	0.2161	0.1733	0.1754	0.2457	0.1505
ENSMUSG00000042155	0.1533	0.0561	0.1898	0.0888	0.087	0.1082	0.2874	0.3956	0.1507
ENSMUSG00000025576	0.0826	0.1069	0.1236	0.1128	0.0841	0.0916	0.2897	0.0598	0.1508
ENSMUSG00000022754	0.4825	0.1325	0.2298	0.4893	0.3324	0.4043	0.2585	0.756	0.1509
ENSMUSG00000031362	0.1537	0.031	0.0644	0.4246	0.0548	0.1492	0.3322	0.1247	0.1511
ENSMUSG00000048410	0.104	0.1139	0.1896	0.1442	0.2057	0.2019	0.08	0.1376	0.1512
ENSMUSG00000079505	0.2638	0.1771	0.2764	0.1635	0.6271	0.4479	0.4966	0.1337	0.1513
ENSMUSG00000114818	0.3847	0.5811	0.5644	0.5721	0.6516	0.4852	0.1511	0.273	0.1513
ENSMUSG00000027624	0.1824	0.178	0.1553	0.1938	0.31	0.2323	0.252	0.3237	0.1513
ENSMUSG00000094910	0.083	0.1792	0.0994	0.2646	0.1269	0.0806	0.0699	0.2405	0.1516
ENSMUSG00000073079	0.1547	0.0649	0.0135	0.0411	0.1034	0.05	0.1013	0.2091	0.152
ENSMUSG00000028970	0.0429	0.0605	0.126	0.1277	0.2067	0.4417	0.0675	0.627	0.152
ENSMUSG00000022120	0.1857	0.0312	0.0811	0.2959	0.1793	0.1201	0.0912	0.0941	0.1521
ENSMUSG00000057359	0.22	0.1723	0.1537	0.2511	0.2325	0.2214	0.2161	0.19	0.1522
ENSMUSG00000087347	0.3873	0.234	0.0812	0.1646	0.1381	0.6764	0.6087	0.1571	0.1523
ENSMUSG00000044086	0.1239	0.1248	0.1299	0.1975	0.0552	0.0601	0.0913	6.4393	0.1523
ENSMUSG00000038463	0.3769	0.0893	0.0232	0.2355	0.0791	0.0861	0.1089	0.9891	0.1526
ENSMUSG00000021180	0.1898	0.1216	0.1868	0.1405	0.1846	0.2176	0.0791	0.1866	0.1527
ENSMUSG00000049871	0.0485	0.1075	0.1017	0.2063	0.0779	0.1225	0.2956	0.4626	0.1527
ENSMUSG00000078606	0.0296	0.0373	0.0853	0.0786	0.2309	0.2441	0.1308	0.3526	0.1528
ENSMUSG00000089943	0.405	0.1255	0.1306	0.1985	3.3881	0.1209	0.1224	0.1263	0.1531
ENSMUSG00000070814	0.3005	0.1746	0.2483	0.1412	0.1649	0.1851	0.352	0.2988	0.1534
ENSMUSG00000031976	0.2788	0.1685	0.187	0.2133	0.5866	0.1407	0.3287	0.3279	0.1535
ENSMUSG00000037337	0.1338	0.1797	0.0234	0.2369	0.3181	0.2813	0.3505	0.3392	0.1535
ENSMUSG00000032254	0.1129	0.0262	0.0819	0.0738	0.1471	0.0674	0.0256	0.0969	0.1537
ENSMUSG00000031398	0.0871	0.0877	0.0639	0.0185	0.0233	0.0254	0.0513	0.1766	0.1541
ENSMUSG00000051343	0.1233	0.0903	0.2231	0.2262	0.2897	0.2936	0.1981	0.7498	0.1542
ENSMUSG00000019578	0.845	0.231	0.3036	0.0513	1.2914	0.1288	0.2372	0.1591	0.1543
ENSMUSG00000103864	0.1572	0.0633	0.1318	0.2338	0.3083	0.061	0.2779	0.0319	0.1545
ENSMUSG00000040631	0.2247	0.3168	0.4003	0.5013	0.4808	0.1308	0.5298	1.0708	0.1546
ENSMUSG00000030887	0.0315	0.0951	0.066	0.0669	0.1403	0.1833	0.1546	0.0957	0.1547
ENSMUSG00000003865	0.2866	0.4041	0.2553	0.1522	0.2427	0.4728	0.8446	3.9517	0.155
ENSMUSG00000107402	0.0592	0.0397	0.0413	0.0838	0.0703	0.0957	0.1938	0.36	0.1551
ENSMUSG00000024795	0.0592	0.0397	0.031	0.1048	0.1231	0.0574	0.0484	0.09	0.1552
ENSMUSG00000037890	0.3042	0.1593	0.1913	0.2004	0.2821	0.1535	0.1972	0.1234	0.1555
ENSMUSG00000063160	0.0079	0.0159	0.0498	0.0841	0.0353	0.1152	0.1321	0.1444	0.1556
ENSMUSG00000074472	0.3165	0.5691	0.8291	0.1921	0.403	0.6799	0.4441	0.4583	0.1556
ENSMUSG00000072082	0.2903	0.2835	0.1936	0.1122	0.2981	0.2134	0.1469	0.1427	0.1557
ENSMUSG00000080717	0.3044	0.3065	0.1387	0.1968	0.2831	0.1669	0.247	0.0537	0.1561
ENSMUSG00000059277	0.1235	0.2488	0.3513	0.0375	0.1573	0.0514	0.104	0.1789	0.1561
ENSMUSG00000085881	0.4233	0.373	0.2218	0.1124	0.3302	0.4107	0.5197	1.3947	0.1561
ENSMUSG00000098183	0.0795	0.961	0.75	0.1689	0.2127	0.2315	0.2343	0.7256	0.1564
ENSMUSG00000039485	0.0354	0.0534	0.0927	0.0188	0.1419	0.1545	0.1912	0.0538	0.1565
ENSMUSG00000045328	0.0239	0.0401	0.025	0.1776	0.1136	0.1545	0.0782	0.1776	0.1565
ENSMUSG00000020607	0.1912	0.016	0.1669	0.1523	0.1562	0.2319	0.0313	0.2746	0.1566
ENSMUSG00000107319	0.2656	0.5349	0.2783	0.2821	0.2841	0.3092	0.2087	0.2693	0.1567
ENSMUSG00000048478	0.0478	0.0803	0.1337	0.0339	0.0711	0.1238	0.0783	0.0808	0.1568
ENSMUSG00000023906	0.1595	0.1205	0.4179	0.2542	0.0355	0.1935	0.235	0.0809	0.1568
ENSMUSG00000022987	0.032	0.0645	0.0503	0.119	0.0571	0.1087	0.0943	0.146	0.1573
ENSMUSG00000032413	0.0995	0.0654	0.1089	0.1563	0.1312	0.1638	0.1233	0.1667	0.1574
ENSMUSG00000038827	0.3447	0.2604	0.2064	0.2093	0.3512	0.2867	0.2661	0.2746	0.1574
ENSMUSG00000035773	0.0534	0.0538	0.0746	0.2458	0.0635	0.19	0.1049	0.1624	0.1575
ENSMUSG00000030309	0.0922	0.1124	0.417	0.1959	0.1687	0.1507	0.1812	0.187	0.1575
ENSMUSG00000026017	0.132	0.2231	0.2223	0.1452	0.1387	0.183	0.1991	0.2294	0.1576
ENSMUSG00000009108	0.3437	0.1846	0.5763	0.3164	0.1838	0.4891	0.1801	0.1626	0.1577
ENSMUSG00000022408	0.3439	0.7158	0.4806	0.1705	0.2657	0.3115	0.2703	0.0697	0.1578
ENSMUSG00000116180	0.1071	0.1618	0.0561	0.5404	0.1671	0.052	0.6575	0.1629	0.1579
ENSMUSG00000025192	0.2986	0.1311	0.2006	0.2196	0.3072	0.3269	0.1655	0.4658	0.1581
ENSMUSG00000021451	0.1162	0.126	0.1405	0.1804	0.2231	0.052	0.079	0.444	0.1582
ENSMUSG00000020183	0.6329	0.336	0.1085	0.4645	0.4308	0.2121	0.2148	0.5366	0.1584
ENSMUSG00000017652	0.1007	0.1217	0.1689	0.2782	0.1257	0.2933	0.1979	0.286	0.1585
ENSMUSG00000097639	0.215	0.4602	0.2817	0.2284	0.2876	0.0522	0.1584	0.1635	0.1586
ENSMUSG00000079499	0.0249	0.0251	0.0913	0.0132	0.1221	0.0725	0.0856	0.1641	0.1592
ENSMUSG00000045667	0.072	0.308	0.2074	0.2675	0.0962	0.0873	0.159	1.6961	0.1592
ENSMUSG00000114469	0.3588	0.2681	0.4488	0.3074	0.2889	0.4605	0.1933	0.1526	0.1593
ENSMUSG00000025855	0.1441	0.0726	0.0378	0.0957	0.0482	0.0175	0.0885	0.2374	0.1594
ENSMUSG00000051504	0.2434	0.2043	0.085	0.4956	0.2351	0.3346	0.2192	0.3085	0.1595
ENSMUSG00000019966	0.0464	0.0351	0.1217	0.1727	0.3312	0.4168	0.0798	1.4478	0.1598
ENSMUSG00000079227	0.1058	0.0737	0.1194	0.3025	0.3337	0.1263	0.2238	0.2557	0.16
ENSMUSG00000020453	0.4649	0.2926	0.3898	0.1976	0.3938	0.3722	0.274	0.4125	0.16
ENSMUSG00000039232	0.0815	0.1806	0.0854	0.2771	0.2035	0.3164	0.1441	0.2975	0.1603
ENSMUSG00000070639	0.1735	0.0719	0.139	0.5311	0.6367	0.5841	0.2205	0.4345	0.1605
ENSMUSG00000073125	0.2723	0.128	0.3995	0.6364	0.2266	0.1409	0.3923	0.2761	0.1606
ENSMUSG00000055675	0.0288	0.0387	0.0605	0.2043	0.2829	0.1493	0.1889	0.1365	0.1607
ENSMUSG00000038372	0.8192	0.1237	0.1288	0.1523	0.5112	0.0795	0.342	0.1869	0.1611
ENSMUSG00000056019	0.371	0.2433	0.3255	0.2475	0.2615	0.1507	0.2034	0.2274	0.1612
ENSMUSG00000006930	0.3827	0.1285	0.0955	0.2129	0.3249	0.0707	0.1253	0.388	0.1612
ENSMUSG00000051650	0.197	0.3968	0.3269	0.0523	0.1903	0.4142	0.3548	0.4328	0.1614
ENSMUSG00000004933	0.0299	0.0602	0.1565	0.1904	0.0533	0.3334	0.3228	0.1666	0.1615
ENSMUSG00000046782	0.113	0.0827	0.4197	0.3818	0.1282	0.2392	0.2623	0.1874	0.1616
ENSMUSG00000024087	0.1058	0.1302	0.0985	0.2996	0.1886	0.0912	0.1616	1.2748	0.1617
ENSMUSG00000026447	0.1646	0.2089	0.2174	0.2052	0.2296	0.1874	0.1476	0.3337	0.1618
ENSMUSG00000097032	0.2469	0.4558	0.7329	0.0437	0.11	0.4391	0.1617	0.4171	0.1618
ENSMUSG00000030401	0.1497	0.1055	0.1412	0.1749	0.1868	0.0871	0.2205	7.4205	0.1619
ENSMUSG00000021254	0.132	0.2327	0.1557	0.1403	0.2207	0.2242	0.2837	0.3263	0.1623
ENSMUSG00000033502	0.0716	0.0721	0.0346	0.1112	0.1277	0.2192	0.1678	0.2737	0.1625
ENSMUSG00000040605	0.6178	0.4556	0.2827	0.4067	0.7369	0.3546	0.2222	0.3264	0.1625
ENSMUSG00000040621	0.4415	0.3612	0.5783	0.3811	0.615	0.3213	0.7861	0.4756	0.1628
ENSMUSG00000027699	0.0255	0.1027	0.0935	0.2978	0.4089	0.1484	0.0375	0.4909	0.1628
ENSMUSG00000019986	0.1365	0.1178	0.2656	0.0932	0.1304	0.104	0.1532	0.1384	0.1629
ENSMUSG00000093606	0.1106	0.1949	0.2608	0.0587	0.1479	0.1073	0.1086	0.4205	0.1631
ENSMUSG00000100005	0.0578	0.0728	0.106	0.1459	0.1031	0.028	0.2272	0.2198	0.1634
ENSMUSG00000039542	0.0475	0.0638	0.0415	0.2693	0.0353	0.0845	0.1011	0.4015	0.1635
ENSMUSG00000020974	0.0238	0.096	0.0998	0.1771	0.2548	0.1849	0.2106	0.1449	0.1639
ENSMUSG00000050379	0.1528	0.1189	0.0728	0.0443	0.0991	0.0539	0.1023	0.3732	0.1639
ENSMUSG00000040195	0.4738	0.1855	0.2666	0.2796	0.4145	0.3831	0.1896	0.4181	0.1639
ENSMUSG00000084799	0.143	0.216	0.0999	0.0253	0.085	0.0925	0.1873	0.3624	0.164
ENSMUSG00000022199	0.1064	0.1071	0.1433	0.5164	0.1896	0.2211	0.3134	0.6007	0.1643
ENSMUSG00000050953	0.3078	0.256	0.1472	0.1848	0.2326	0.1623	0.0986	0.4816	0.1644
ENSMUSG00000024401	0.0837	0.3795	0.1316	0.5782	0.224	0.2844	0.1645	0.3821	0.1647
ENSMUSG00000039981	0.0839	0.1182	0.0176	0.196	0.1794	0.2766	0.0494	0.136	0.1649
ENSMUSG00000064210	0.1734	0.0845	0.0762	0.1129	0.374	0.1194	0.1593	0.3913	0.165
ENSMUSG00000020492	0.3566	0.2323	0.3517	0.4902	0.4487	0.5698	0.3914	0.5529	0.165
ENSMUSG00000022206	0.0877	0.081	0.0689	0.1009	0.0977	0.0851	0.079	0.3038	0.1653
ENSMUSG00000107728	0.3084	0.1694	0.2644	0.2085	0.3499	0.5168	0.3029	0.3979	0.1654
ENSMUSG00000026414	0.2213	0.0624	0.0464	0.0658	0.0079	0.0344	0.0783	0.5924	0.1654
ENSMUSG00000049488	0.4254	0.3034	0.4179	0.2448	0.4108	0.3354	0.3743	0.1617	0.1655
ENSMUSG00000114536	0.265	0.1941	0.732	0.0256	0.2147	0.0701	0.142	0.635	0.1658
ENSMUSG00000086219	0.169	0.1513	0.0787	0.1596	0.067	0.3097	0.0738	0.0381	0.1661
ENSMUSG00000062991	0.0311	0.0358	0.0419	0.1606	0.2022	0.2244	0.0699	0.1533	0.1661
ENSMUSG00000087624	0.5923	0.3409	0.3547	0.1798	0.3772	1.0674	0.4156	0.2574	0.1664
ENSMUSG00000057132	0.0904	0.2275	0.3551	0.126	0.1108	0.1315	0.1276	0.2118	0.1666
ENSMUSG00000049313	0.394	0.232	0.2795	0.2576	0.3188	0.2529	0.1429	0.5101	0.1669
ENSMUSG00000105565	0.3397	0.5132	0.267	0.9022	0.2272	0.4945	1.0846	0.5167	0.167
ENSMUSG00000071181	0.0283	0.1426	0.0445	0.1655	0.0252	0.0275	0.1113	0.2441	0.1671
ENSMUSG00000027386	0.1276	0.2783	0.0668	0.0452	0.0379	0.1857	0.1044	0.1509	0.1672
ENSMUSG00000044098	0.2101	0.1108	0.3459	0.1275	0.3032	0.0776	0.2063	0.1521	0.1672
ENSMUSG00000038180	0.2131	0.1574	0.0447	0.1056	0.2659	0.317	0.0837	0.0288	0.1676
ENSMUSG00000031517	0.4056	0.129	0.1118	0.5442	0.5899	0.0207	0.1258	1.7313	0.1679
ENSMUSG00000085929	0.4273	1.2049	0.806	0.2724	0.3048	0.4146	0.5876	0.6065	0.168
ENSMUSG00000059401	0.057	0.1005	0.0598	0.0909	0.1271	0.0554	0.2241	0.0723	0.1683
ENSMUSG00000048911	0.111	0.2134	0.1163	0.0643	0.4048	0.0881	0.1487	0.2455	0.1686
ENSMUSG00000086960	0.8578	0.5183	2.8766	2.0048	0.3059	1.6647	2.5279	1.7394	0.1687
ENSMUSG00000114442	0.0624	0.1572	0.0818	0.0995	0.1391	0.0606	0.138	0.1108	0.1688
ENSMUSG00000029836	1.1682	0.4844	0.4801	0.292	2.4096	0.389	0.225	0.3948	0.1689
ENSMUSG00000055485	0.0774	0.0433	0.1711	0.1552	0.069	0.1668	0.2617	0.0871	0.169
ENSMUSG00000026276	0.1462	0.1646	0.0721	0.2832	0.0997	0.1335	0.0929	0.0872	0.1691
ENSMUSG00000027950	0.2293	0.2804	0.5235	0.2001	0.2117	0.2304	0.3539	0.274	0.1691
ENSMUSG00000117613	0.2582	0.0433	0.3607	0.5485	0.1534	0.2922	0.6762	0.3054	0.1692
ENSMUSG00000038347	0.235	0.1104	0.2791	0.0832	0.2095	0.2737	0.1385	0.1747	0.1694
ENSMUSG00000050592	0.2183	0.1388	0.2649	0.3295	0.4814	0.2676	0.2031	0.4543	0.1694
ENSMUSG00000053070	0.0431	0.2605	0.0903	0.0458	0.1153	0.1255	0.0423	0.0874	0.1695
ENSMUSG00000036769	0.0904	0.1737	0.1291	0.3229	0.3003	0.3109	0.226	0.1666	0.1696
ENSMUSG00000061878	0.1581	0.0868	0.1205	0.0458	0.0641	0.2092	0.2259	0.1894	0.1696
ENSMUSG00000033420	0.1007	0.058	0.0905	0.107	0.1475	0.1676	0.0353	0.4961	0.1698
ENSMUSG00000062545	0.1728	0.261	0.0905	0.2065	0.5777	0.2934	0.2758	0.2847	0.1699
ENSMUSG00000062794	0.2688	0.2514	0.1207	0.102	0.291	0.1677	0.3018	0.3309	0.1699
ENSMUSG00000055116	0.0091	0.0184	0.0956	0.2519	0.2684	0.1682	0.8871	0.2312	0.1704
ENSMUSG00000021118	0.5202	0.3493	0.4997	0.2303	0.4251	0.3365	0.2981	1.0109	0.1705
ENSMUSG00000030223	0.0817	0.0308	0.0214	0.2928	0.1092	0.1783	0.2106	0.3312	0.1706
ENSMUSG00000048960	0.3264	0.2164	0.4113	0.3248	0.3573	0.3127	0.1218	0.3854	0.1706
ENSMUSG00000026566	0.2126	0.0389	0.1013	0.2464	0.6204	0.2063	0.2279	0.5488	0.171
ENSMUSG00000047759	0.0523	0.2281	0.0913	0.2406	0.1708	0.1352	0.0513	0.1766	0.1713
ENSMUSG00000031264	0.2397	0.0658	0.3882	0.301	0.3303	0.3806	0.0856	0.243	0.1714
ENSMUSG00000000157	0.0635	0.1918	0.6154	0.3035	0.099	0.154	0.0779	0.2896	0.1716
ENSMUSG00000022129	0.454	0.129	0.3172	0.2226	0.7369	0.2146	0.1944	0.0826	0.1717
ENSMUSG00000037788	0.3773	0.1196	0.1831	0.2821	0.461	0.6577	0.1647	0.5455	0.1717
ENSMUSG00000085415	0.0874	0.1761	0.2748	1.1144	0.0779	0.5938	0.3435	0.0886	0.1719
ENSMUSG00000066571	0.0583	0.1258	0.2357	0.0442	0.2747	0.2101	0.1718	0.3125	0.172
ENSMUSG00000042985	0.0583	0.1762	0.3871	0.0826	0.1906	0.1132	0.1146	3.4887	0.172
ENSMUSG00000036356	0.0808	0.0814	0.0988	0.2147	0.1321	0.1046	0.1721	0.3825	0.1722
ENSMUSG00000042784	0.4973	0.2357	0.4292	0.1554	0.3651	0.5961	0.4023	0.0593	0.1726
ENSMUSG00000042351	0.1429	0.0664	0.1037	0.1635	0.0294	0.0107	0.162	0.078	0.1729
ENSMUSG00000005470	0.1761	0.2069	0.0615	0.4677	0.785	0.0854	0.2307	0.1488	0.1731
ENSMUSG00000020778	0.9811	0.4307	0.3954	0.2138	0.8298	0.7323	0.3707	0.7141	0.1731
ENSMUSG00000033581	0.1391	0.0654	0.1166	0.1182	0.1488	0.2519	0.1912	0.3478	0.1732
ENSMUSG00000022074	0.0252	0.0254	0.0792	0.0936	0.3255	0.452	0.1608	0.1276	0.1733
ENSMUSG00000086894	0.141	0.0355	0.1108	0.1498	0.0943	0.2394	0.0692	0.3574	0.1733
ENSMUSG00000030365	0.0662	0.1778	0.2081	0.2578	0.0787	0.0856	0.065	0.179	0.1736
ENSMUSG00000097039	0.1471	0.1087	0.1542	0.2292	0.3236	0.238	0.0964	0.2586	0.1736
ENSMUSG00000102425	0.243	0.3781	0.3703	0.305	0.4529	0.1072	0.1085	0.1568	0.1737
ENSMUSG00000027536	0.1021	0.1302	0.2495	0.0795	0.2426	0.2244	0.1403	0.1724	0.1739
ENSMUSG00000097893	0.5311	0.3566	0.3247	0.3996	0.3354	0.2792	0.4782	0.0449	0.1741
ENSMUSG00000105096	0.6556	0.3212	2.2839	0.5459	2.1957	0.1719	0.2437	2.0839	0.1742
ENSMUSG00000024049	0.0328	0.0661	0.0481	0.0488	0.0643	0.1019	0.1031	2.9802	0.1742
ENSMUSG00000057265	0.1128	0.1461	0.0338	0.2911	0.1293	0.1408	0.1425	0.2942	0.1743
ENSMUSG00000037572	0.1774	0.1317	0.1566	0.1686	0.0666	0.1993	0.2018	0.2556	0.1744
ENSMUSG00000022537	0.1698	0.1166	0.1456	0.1148	0.1582	0.2621	0.4397	0.3834	0.1745
ENSMUSG00000104876	0.2308	0.2146	0.2791	0.0754	0.1583	0.1206	0.2791	0.432	0.1746
ENSMUSG00000017861	0.1037	0.0298	0.0621	0.0315	0.0396	0.115	0.3347	0.2253	0.1748
ENSMUSG00000057286	0.0711	0.0716	0.0621	0.4281	0.8347	0.667	0.2212	0.3124	0.1748
ENSMUSG00000027318	0.0636	0.0897	0.36	0.1757	0.0454	0.1728	0.3874	0.9803	0.1751
ENSMUSG00000032584	0.0137	0.0552	0.0575	0.0874	0.0733	0.0399	0.0135	0.4308	0.1752
ENSMUSG00000093622	1.7825	1.077	0.7472	0.1894	2.2247	1.2107	0.7004	1.4457	0.1752
ENSMUSG00000041609	0.2564	0.101	0.1986	0.2131	0.2484	0.2055	0.1861	0.2825	0.1753
ENSMUSG00000074646	0.0962	0.3598	0.3888	0.2482	0.098	0.24	0.0675	0.1533	0.1756
ENSMUSG00000117548	0.3574	0.18	0.4682	1.1391	0.3983	0.1734	0.8777	0.2718	0.1757
ENSMUSG00000029449	0.0447	0.2102	0.1875	0.1584	0.1861	0.1736	0.1611	0.1965	0.1759
ENSMUSG00000041797	0.3752	0.2233	0.5808	0.3623	0.3345	0.4551	0.2513	0.5274	0.1761
ENSMUSG00000114355	1.0154	0.7819	2.128	0.0634	0.5857	0.5216	1.5254	0.6661	0.1762
ENSMUSG00000034799	0.0924	0.1642	0.2051	0.1386	0.2423	0.5117	0.3151	0.1929	0.1764
ENSMUSG00000074345	0.2544	0.2261	0.1098	0.2067	0.4804	0.1162	0.1617	0.3338	0.1766
ENSMUSG00000020589	0.1199	0.0658	0.1542	0.191	0.2429	0.0846	0.1231	0.1768	0.1768
ENSMUSG00000024556	0.2366	0.1906	0.1587	0.0201	0.2531	0.0918	0.251	0.2015	0.1768
ENSMUSG00000040322	0.4	0.5036	0.0838	0.4462	0.6241	0.5822	0.1572	0.6489	0.177
ENSMUSG00000118550	0.4053	0.5895	1.1325	0.0957	0.9233	0.1311	0.0885	0.5935	0.1771
ENSMUSG00000112041	0.0901	0.1513	0.0945	0.0319	0.0804	0.1166	0.0295	0.3656	0.1772
ENSMUSG00000047473	0.7339	0.2047	0.2366	0.3838	0.4731	0.1424	0.4769	0.1717	0.1776
ENSMUSG00000097174	0.0544	0.1096	0.2851	0.0578	0.3072	0.1056	0.0178	0.1287	0.1783
ENSMUSG00000094152	0.6354	0.5256	0.4043	0.1688	0.1619	0.2863	0.2898	0.2761	0.1785
ENSMUSG00000023909	0.2076	0.6796	0.272	0.9374	0.4165	0.3526	0.2805	0.8947	0.1786
ENSMUSG00000074971	0.3935	0.4878	0.0317	0.1929	0.3238	0.3818	0.0595	1.5652	0.1786
ENSMUSG00000060044	0.1559	0.0785	0.2315	0.1656	0.278	0.1765	0.3573	0.2766	0.1788
ENSMUSG00000030137	0.0303	0.1527	0.4131	0.2577	0.4055	0.1177	0.3277	5.2882	0.1789
ENSMUSG00000026343	0.478	0.1834	0.2385	0.5078	0.8523	0.7067	0.3801	0.1846	0.179
ENSMUSG00000044566	0.2124	0.3667	0.2067	0.3707	0.5411	0.2356	0.3428	0.4461	0.179
ENSMUSG00000110791	0.1138	0.1375	0.2623	0.145	0.3043	0.1766	0.3576	0.4614	0.179
ENSMUSG00000035062	0.2432	0.0306	0.0319	0.2584	0.2982	0.236	0.2987	0.3391	0.1794
ENSMUSG00000034675	0.3953	0.199	0.2708	0.2099	0.3117	0.3688	0.1792	0.6165	0.1794
ENSMUSG00000059173	0.2968	0.1724	0.1914	0.4001	0.3867	0.2104	0.0897	0.081	0.1796
ENSMUSG00000030922	0.2501	0.1066	0.1714	0.1635	0.2487	0.1493	0.274	0.1951	0.1797
ENSMUSG00000052336	0.198	0.046	0.1277	1.0033	0.2988	0.7095	0.3142	1.1738	0.1797
ENSMUSG00000038253	0.0731	0.0736	0.2299	0.4661	0.4889	0.1064	0.5028	1.7793	0.1797
ENSMUSG00000019883	1.0648	0.4524	0.1918	0.2651	2.2099	0.1453	0.1961	0.1855	0.1799
ENSMUSG00000028496	0.1601	0.1094	0.2097	0.2672	0.1937	0.233	0.2864	0.5854	0.1799
ENSMUSG00000116305	0.1099	0.295	0.2686	0.0778	0.1306	0.0711	0.8993	0.1485	0.18
ENSMUSG00000073062	0.1832	0.0246	0.1024	0.1297	0.1851	0.2726	0.168	0.0743	0.1801
ENSMUSG00000068037	0.0262	0.1583	0.0823	0.5008	0.5838	0.5846	0.0257	0.1593	0.1803
ENSMUSG00000071037	0.7173	0.7055	0.402	0.443	0.6543	0.4046	0.1311	0.3044	0.1804
ENSMUSG00000113310	0.5515	0.8639	0.1284	0.3905	0.1639	0.0595	0.7824	0.0621	0.1807
ENSMUSG00000033209	0.0724	0.0617	0.1752	0.0829	0.149	0.1406	0.1971	0.2373	0.1808
ENSMUSG00000038608	0.1089	0.0681	0.0984	0.2275	0.1574	0.1021	0.2473	0.1714	0.181
ENSMUSG00000058934	0.2369	0.0265	0.5241	0.4194	0.1408	0.7407	0.9567	0.1601	0.1812
ENSMUSG00000075271	0.2398	0.0186	0.0387	0.2351	0.1973	0.1074	0.0362	0.1496	0.1813
ENSMUSG00000009545	0.3186	0.2195	0.1757	0.2137	0.3737	0.0976	0.1153	0.34	0.1813
ENSMUSG00000046169	0.0352	0.1329	0.1844	0.2244	0.2981	0.2049	0.3026	0.1784	0.1817
ENSMUSG00000014158	0.1179	0.0509	0.0706	0.1073	0.1201	0.147	0.2481	0.239	0.1821
ENSMUSG00000116581	0.0696	0.3969	0.0972	0.3448	0.0827	0.3149	0.6604	0.1175	0.1823
ENSMUSG00000069892	0.1271	0.197	0.1845	0.1454	0.1569	0.0664	0.1537	0.2677	0.1827
ENSMUSG00000097318	1.6738	1.7792	1.8515	0.4939	2.2383	0.9925	1.6442	0.1886	0.1828
ENSMUSG00000026483	0.2511	0.2247	0.1072	0.4149	0.4808	0.3519	0.1005	0.3677	0.1828
ENSMUSG00000066361	0.8373	0.0937	0.0975	0.1647	0.7741	0.0602	0.0914	0.0943	0.1829
ENSMUSG00000079109	0.2367	0.1447	0.0532	0.1168	0.1281	0.2461	0.2325	0.1543	0.1829
ENSMUSG00000103672	0.062	0.0625	0.182	0.0264	0.0885	0.1685	0.3291	0.0881	0.183
ENSMUSG00000039470	0.1986	0.1625	0.065	0.0659	0.4095	0.1566	0.2439	0.2895	0.1831
ENSMUSG00000032688	0.1826	0.1762	0.2073	0.2505	0.2204	0.155	0.269	0.3278	0.1833
ENSMUSG00000031709	0.1049	0.1409	0.3054	0.161	0.1767	0.181	0.2863	0.26	0.1834
ENSMUSG00000033278	0.2021	0.0861	0.1222	0.2808	0.2772	0.1207	0.1298	0.6463	0.1834
ENSMUSG00000031636	0.2933	0.0403	0.0838	0.0708	0.0832	0.0388	0.0655	4.2041	0.1835
ENSMUSG00000026875	0.07	0.094	0.106	0.0992	0.0555	0.1359	0.1452	0.497	0.1836
ENSMUSG00000024542	0.1264	0.227	0.3456	0.2453	0.3038	0.5761	0.3348	0.2619	0.1838
ENSMUSG00000001120	0.117	0.2121	0.2942	0.0746	0.2294	0.1362	0.046	0.3321	0.184
ENSMUSG00000097762	0.2575	0.5657	0.1226	0.2984	0.2921	0.318	0.3449	0.261	0.1841
ENSMUSG00000052632	0.138	0.0496	0.1756	0.2932	0.3954	0.3061	0.581	0.4197	0.1841
ENSMUSG00000079470	0.1251	0.09	0.2435	0.2373	0.2948	0.1994	0.0878	0.2899	0.1845
ENSMUSG00000038740	0.1178	0.2135	0.1399	0.1001	0.189	0.1981	0.347	0.4378	0.1852
ENSMUSG00000037126	0.0719	0.1177	0.2543	0.0477	0.1602	0.1395	0.2825	0.5467	0.1855
ENSMUSG00000091705	0.2517	0.0634	0.2968	0.0334	0.3086	0.5496	0.0618	0.2871	0.1856
ENSMUSG00000074867	0.0145	0.0731	0.0304	0.1235	0.0518	0.0423	0.2426	0.0442	0.1857
ENSMUSG00000036086	0.2116	0.236	0.4673	0.2088	0.2224	0.5134	0.2376	0.4215	0.1858
ENSMUSG00000035236	0.5728	0.4368	0.641	0.4076	0.2826	0.4478	0.3551	0.2142	0.1859
ENSMUSG00000032094	0.3781	0.5712	0.1189	0.2008	0.3371	0.0367	0.4086	0.3067	0.1859
ENSMUSG00000043895	0.3702	0.1647	0.2075	0.1555	0.7675	0.5346	0.2875	0.2008	0.1862
ENSMUSG00000041298	0.0785	0.1449	0.1507	0.3403	0.274	0.3553	0.0963	0.1458	0.1864
ENSMUSG00000021268	0.0114	0.0879	0.2067	0.2257	0.0913	1.2001	0.1528	0.5193	0.1865
ENSMUSG00000064202	0.2786	0.204	0.1327	0.269	0.3838	0.2826	0.3856	0.4621	0.1867
ENSMUSG00000001497	0.0543	0.041	0.0853	0.0577	0.0605	0.0659	0.0933	0.055	0.1868
ENSMUSG00000078816	0.019	0.1148	0.3386	0.1211	0.0508	0.0738	0.0187	0.1541	0.1868
ENSMUSG00000087578	0.3168	0.5743	0.3984	0.0673	0.226	0.0615	0.249	0.1927	0.1869
ENSMUSG00000038208	0.6127	0.4043	0.31	0.2244	0.8476	0.3075	0.4774	0.0643	0.187
ENSMUSG00000024810	0.5707	0.1676	0.5731	0.6568	0.4028	0.1846	0.1168	1.4224	0.187
ENSMUSG00000044708	0.1396	0.1023	0.1064	0.3371	0.1358	0.197	0.0623	0.193	0.1872
ENSMUSG00000038569	0.3176	0.2558	0.4493	0.0843	0.269	0.4006	0.2496	0.322	0.1873
ENSMUSG00000039699	0.1905	0.2192	0.4277	0.4914	0.3881	0.3168	0.3742	1.0483	0.1873
ENSMUSG00000032251	0.2226	0.4483	0.2666	0.2703	0.4253	0.1543	0.2811	0.5159	0.1876
ENSMUSG00000078942	0.1005	0.0405	0.1053	0.0747	0.0269	0.1073	0.1777	0.2242	0.1878
ENSMUSG00000038718	0.146	0.1244	0.1059	0.2387	0.2604	0.2071	0.3972	0.3075	0.1878
ENSMUSG00000023017	0.3826	0.289	0.3633	0.3429	0.2451	0.2668	0.1762	0.2424	0.1881
ENSMUSG00000041000	0.2053	0.1378	0.2725	0.0727	0.2684	0.1726	0.3092	0.2359	0.1883
ENSMUSG00000018470	0.3833	0.603	0.6024	0.229	0.2562	0.3719	0.5176	0.17	0.1884
ENSMUSG00000021234	0.0295	0.0891	0.0618	0.1409	0.0394	0.1287	0.0724	0.2242	0.1884
ENSMUSG00000048279	0.0437	0.0339	0.0388	0.0964	0.036	0.1729	0.1816	0.2386	0.1884
ENSMUSG00000074342	0.2156	0.3136	0.1255	0.0509	0.2562	0.2092	0.3059	0.4371	0.1884
ENSMUSG00000036469	0.0768	0.1451	0.1912	0.4999	0.2654	0.1211	0.1132	0.4089	0.1888
ENSMUSG00000038822	0.1709	0.2044	0.1175	0.4198	0.1666	0.3005	0.1993	0.2057	0.189
ENSMUSG00000060671	0.1523	0.1453	0.1008	0.264	0.243	0.2256	0.1732	0.2763	0.1891
ENSMUSG00000036067	0.171	0.2798	0.3359	0.1816	0.1715	0.1037	0.6718	0.8884	0.1891
ENSMUSG00000061086	0.1776	0.1192	0.0775	0.2044	0.2375	0.2728	0.5234	0.2701	0.1892
ENSMUSG00000074738	0.1924	0.1292	0.168	0.2725	0.6861	0.4356	0.2835	0.4552	0.1892
ENSMUSG00000047669	0.1283	0.1938	0.168	0.1703	0.4002	0.1867	0.126	0.5202	0.1892
ENSMUSG00000036862	0.1739	0.1063	0.1887	0.1319	0.2602	0.1747	0.2013	0.5351	0.1892
ENSMUSG00000034218	0.1527	0.1404	0.3548	0.2115	0.2841	0.2383	0.1174	0.1952	0.1893
ENSMUSG00000095789	0.1379	0.6386	0.2023	0.0293	0.1229	0.4013	0.1896	0.2795	0.1897
ENSMUSG00000092074	0.0965	0.081	0.0843	0.1879	0.2437	0.0624	0.0632	0.6033	0.1897
ENSMUSG00000027962	0.3482	0.3039	0.5756	0.6575	0.8484	0.3679	0.2584	0.753	0.1902
ENSMUSG00000050919	0.043	0.0758	0.0901	0.217	0.1054	0.4278	0.1056	0.3925	0.1903
ENSMUSG00000047434	0.3171	0.2129	0.2585	0.3743	0.4241	0.3761	0.2942	0.2322	0.1905
ENSMUSG00000072969	0.2262	0.2278	0.4572	0.2746	0.3889	0.439	0.5714	0.3604	0.1906
ENSMUSG00000115785	0.2717	0.1954	0.2441	0.1649	0.4152	0.1507	0.3813	0.1968	0.1908
ENSMUSG00000018199	0.1654	0.2245	0.1507	0.3286	0.295	0.1815	0.3462	0.3646	0.1909
ENSMUSG00000013419	0.0777	0.0978	0.1018	0.1342	0.0693	0.2451	0.0573	0.9752	0.191
ENSMUSG00000105710	0.0486	0.0489	0.1528	0.3098	0.0433	0.0472	0.2864	0.2464	0.1911
ENSMUSG00000074912	0.3256	0.2623	0.3411	0.0692	0.3483	0.1264	0.2558	0.264	0.192
ENSMUSG00000037997	0.2149	0.1869	0.1638	0.166	0.3483	0.1422	0.1535	0.3565	0.1921
ENSMUSG00000025656	0.219	0.1811	0.2786	0.407	0.4322	0.2656	0.3457	0.2458	0.1922
ENSMUSG00000059743	0.0979	0.0985	0.0854	0.1559	0.4216	0.3481	0.1762	0.2976	0.1924
ENSMUSG00000092131	0.9133	0.5912	0.5469	0.3465	0.2326	0.1899	0.3204	0.9259	0.1924
ENSMUSG00000060131	0.1958	0.249	0.108	0.1423	0.2388	0.3299	0.1215	0.188	0.1925
ENSMUSG00000024186	0.0163	0.0329	0.1881	0.0347	0.0291	0.1583	0.2725	0.3474	0.1925
ENSMUSG00000068115	0.0231	0.1161	0.145	0.0245	0.1233	0.179	0.1925	0.2689	0.1927
ENSMUSG00000009585	0.2395	0.2266	0.2054	0.2236	0.2847	0.2113	0.221	0.3533	0.1927
ENSMUSG00000030677	0.028	0.1128	0.2347	0.1933	0.2745	0.3395	0.4125	0.3548	0.1927
ENSMUSG00000111325	0.7843	0.1481	0.2568	0.2083	0.3933	0.2378	0.1445	0.3479	0.1928
ENSMUSG00000054099	0.2537	0.1401	0.343	0.2869	0.4742	0.3494	0.3537	0.2489	0.1931
ENSMUSG00000002297	0.1887	0.1346	0.0659	0.2673	0.4346	0.3662	0.1776	0.2631	0.1933
ENSMUSG00000038390	0.2325	0.108	0.6183	0.076	0.0956	0.2082	0.2986	0.1632	0.1934
ENSMUSG00000101586	0.0984	0.1321	1.2032	0.1045	0.0585	0.0318	0.0967	0.4989	0.1935
ENSMUSG00000041642	0.1464	0.1531	0.242	0.1675	0.1607	0.082	0.2711	0.2912	0.1938
ENSMUSG00000024251	0.4302	0.2647	0.1816	0.3237	0.293	0.3073	0.2524	0.4725	0.1938
ENSMUSG00000074782	0.116	0.2337	0.1459	0.0986	0.0931	0.1689	0.0114	0.1059	0.1939
ENSMUSG00000049411	0.8818	0.3521	0.5417	0.6621	0.9623	0.3835	0.1792	0.262	0.1943
ENSMUSG00000073791	0.2259	0.256	0.5623	0.12	0.1007	0.1096	0.1664	0.1718	0.1944
ENSMUSG00000021668	0.2595	0.4729	0.4144	0.512	0.5619	0.4437	0.4249	0.2882	0.1944
ENSMUSG00000027204	0.1641	0.0627	0.1779	0.1923	0.1312	0.2635	0.1834	0.2868	0.1947
ENSMUSG00000040624	0.1373	0.1229	0.1998	0.1621	0.2652	0.2516	0.2398	0.2939	0.195
ENSMUSG00000001521	0.0955	0.074	0.254	0.2185	0.2096	0.1069	0.1804	0.3351	0.195
ENSMUSG00000026575	0.4672	0.0823	0.306	0.2853	0.6039	0.1473	0.2294	0.2842	0.1952
ENSMUSG00000027160	0.3139	0.1581	0.2632	0.6225	0.5318	0.7615	0.257	0.4774	0.1955
ENSMUSG00000031174	0.1326	0.124	0.3771	0.3018	0.1773	0.1562	0.3256	0.48	0.1955
ENSMUSG00000085665	0.0442	0.1558	0.3011	0.3991	0.2167	0.193	0.0868	0.2689	0.1956
ENSMUSG00000031200	0.2759	0.4939	0.4497	0.1954	0.2596	0.0744	0.1957	0.2486	0.1959
ENSMUSG00000046380	0.129	0.0945	0.0123	0.0623	0.2091	0.0569	0.1037	0.2021	0.196
ENSMUSG00000046280	0.3326	0.2201	0.3585	0.2423	0.3897	0.083	0.224	0.6744	0.1962
ENSMUSG00000035270	0.148	0.1714	0.1396	0.0943	0.1979	0.1795	0.3343	0.1575	0.1964
ENSMUSG00000021065	0.2692	0.1662	0.0637	0.1753	0.5342	0.3286	0.273	0.7308	0.1964
ENSMUSG00000026384	0.3819	0.1404	0.2541	0.2254	0.4972	0.2647	0.1905	0.1475	0.1967
ENSMUSG00000035578	0.2115	0.4036	0.1983	0.3785	0.3772	0.6914	0.3172	0.3161	0.197
ENSMUSG00000032243	0.0134	0.0943	0.014	0.0284	0.0835	0.1298	0.0526	0.1898	0.1972
ENSMUSG00000005553	0.7116	0.1286	0.3633	0.1163	0.5043	0.2656	0.466	0.148	0.1973
ENSMUSG00000075592	0.1369	0.1287	0.0765	0.2715	0.2197	0.1063	0.1883	0.2036	0.1974
ENSMUSG00000005611	0.191	0.081	0.0737	0.0214	0.1792	0.2634	0.1777	0.53	0.1977
ENSMUSG00000029279	0.3354	0.2162	0.1828	0.2565	0.311	0.1172	0.1054	0.1496	0.1979
ENSMUSG00000031304	0.4313	0.0579	0.6628	0.3359	0.6408	0.279	0.5648	1.0493	0.1979
ENSMUSG00000060397	0.2015	0.2029	0.4223	0.4103	0.1796	0.2118	0.3464	0.4426	0.1981
ENSMUSG00000078919	0.2291	0.2584	0.3265	0.1071	0.2124	0.0889	0.117	0.1022	0.1982
ENSMUSG00000090031	0.1391	0.2037	0.2252	0.2552	0.1465	0.1472	0.1987	0.2307	0.1989
ENSMUSG00000037225	0.1518	0.214	0.3499	0.215	0.1083	0.2356	0.1292	0.4719	0.199
ENSMUSG00000051037	0.3796	0.1529	0.2387	0.5376	0.1354	0.2455	0.3977	1.488	0.199
ENSMUSG00000027716	0.038	0.102	0.1592	0.1614	0.1355	0.1229	0.1493	0.2183	0.1992
ENSMUSG00000114045	0.38	0.5357	0.4513	0.3767	0.5646	0.295	0.4728	0.488	0.1992
ENSMUSG00000030364	1.748	0.6378	2.2299	1.0495	1.7164	1.1307	0.0249	0.8476	0.1992
ENSMUSG00000036330	0.1398	0.1408	0.1731	0.0675	0.2719	0.2466	0.0874	0.1932	0.1999
ENSMUSG00000033526	0.1814	0.155	0.2707	0.1109	0.2842	0.5493	0.2484	0.7634	0.1999
ENSMUSG00000033458	0.1696	0.1822	0.1896	0.2042	0.3628	0.1865	0.2221	0.298	0.2001
ENSMUSG00000024485	0.0429	0.1403	0.1348	0.3188	0.1242	0.156	0.4948	0.1304	0.2002
ENSMUSG00000071691	0.278	0.2986	0.4273	0.0197	0.1652	0.1439	0.1456	0.0564	0.2004
ENSMUSG00000006310	0.5532	0.4985	0.0915	0.0928	0.2855	0.2543	0.3432	0.2066	0.2004
ENSMUSG00000032661	0.068	0.0978	0.061	0.1444	0.2337	0.2072	0.0286	0.4035	0.2004
ENSMUSG00000022838	0.1256	0.1265	0.181	0.0667	0.084	0.2438	0.2314	0.1274	0.2007
ENSMUSG00000033350	0.1498	0.0472	0.1178	0.4079	0.3423	0.0454	0.1932	0.2184	0.2026
ENSMUSG00000085913	0.0952	0.1279	0.2329	0.1518	0.0849	0.1232	0.1092	0.2414	0.2029
ENSMUSG00000036155	0.4535	0.3559	0.3354	0.4675	0.9452	0.5241	0.2686	0.2637	0.2032
ENSMUSG00000019971	0.0532	0.0654	0.13	0.0941	0.079	0.1376	0.1045	0.1378	0.2033
ENSMUSG00000107698	0.2759	0.6946	0.5782	0.5129	0.3074	0.4685	0.271	0.4196	0.2034
ENSMUSG00000034848	0.3253	0.335	0.1472	0.267	0.2241	0.1363	0.2179	0.2099	0.2035
ENSMUSG00000076612	1.4491	1.1466	0.705	0.2749	0.2768	0.1507	0.2034	0.7346	0.2035
ENSMUSG00000032332	0.1307	0.0681	0.0803	0.1723	0.1406	0.1487	0.2125	0.1188	0.2038
ENSMUSG00000020032	0.2928	0.2211	0.1662	0.4147	0.2393	0.3196	0.3835	1.1503	0.2039
ENSMUSG00000028373	0.0969	0.1115	0.145	0.3234	0.3824	0.3491	0.3127	0.3227	0.2041
ENSMUSG00000031883	0.3019	0.152	0.6525	0.2806	0.3196	0.3479	0.2966	0.4783	0.2041
ENSMUSG00000030729	0.3223	0.1803	0.2777	0.251	0.4022	0.2779	0.1548	0.2541	0.2042
ENSMUSG00000025422	0.1155	0.0814	0.1574	0.1841	0.0824	0.1681	0.3064	0.5504	0.2044
ENSMUSG00000087054	0.104	1.2565	2.0703	0.3314	0.1854	0.4036	1.5321	0.4217	0.2045
ENSMUSG00000037944	0.3123	0.3494	0.2909	0.0737	0.2165	0.0673	0.409	0.3869	0.2047
ENSMUSG00000016496	0.2842	0.4388	0.6949	0.7648	0.5743	0.4412	0.4839	1.5752	0.2049
ENSMUSG00000024145	3.1952	1.4689	0.0728	0.9592	2.1673	0.4718	0.4776	2.676	0.2049
ENSMUSG00000033705	0.0871	0.1661	0.225	0.2413	0.1415	0.2446	0.2935	0.2808	0.205
ENSMUSG00000001986	0.0975	0.028	0.1386	0.0665	0.0186	0.1891	0.1231	0.1835	0.2053
ENSMUSG00000025867	0.2785	0.1963	0.2481	0.2663	0.2731	0.1757	0.0958	0.4094	0.2054
ENSMUSG00000021747	0.0837	0.1475	0.0658	0.1334	0.3918	0.4468	0.0617	0.2334	0.2058
ENSMUSG00000116810	1.047	0.5724	0.5643	0.4767	0.6401	0.6676	0.4408	0.3943	0.2059
ENSMUSG00000030660	0.3637	0.2111	0.4199	0.2357	0.7529	0.4845	0.3391	0.475	0.206
ENSMUSG00000028687	0.0263	0.1588	0.0551	0.1116	0.0937	0.051	0.0774	0.2664	0.2066
ENSMUSG00000048497	0.1541	0.0141	0.1468	0.1786	0.0874	0.1903	0.2064	0.2983	0.2066
ENSMUSG00000040711	0.1472	0.1341	0.1616	0.1787	0.2187	0.2788	0.1996	0.3979	0.2067
ENSMUSG00000031904	0.03	0.0454	0.0315	0.0798	0.0669	0.1166	0.2655	0.5176	0.2067
ENSMUSG00000087528	0.0561	0.0989	0.0588	0.0149	0.0751	0.3677	0.0552	0.1281	0.207
ENSMUSG00000031292	0.2155	0.1157	0.1556	0.173	0.2775	0.2881	0.2023	0.1651	0.2071
ENSMUSG00000027669	0.1676	0.1035	0.204	0.1551	0.2314	0.1417	0.1328	0.3618	0.2073
ENSMUSG00000015766	0.1222	0.1175	0.1339	0.3363	0.307	0.291	0.1582	0.2928	0.2075
ENSMUSG00000030148	0.3049	0.2126	0.2949	0.3239	0.46	0.2503	0.2995	0.428	0.2075
ENSMUSG00000022747	0.2224	0.1456	0.2796	0.3071	0.2676	0.1942	0.4041	0.4284	0.2077
ENSMUSG00000040219	0.1208	0.0608	0.3481	0.1123	0.1346	0.2491	0.1483	0.3215	0.2078
ENSMUSG00000026126	0.2114	0.1597	0.2105	0.3032	0.1602	0.2359	0.135	0.4394	0.2079
ENSMUSG00000018648	0.5293	0.2132	0.1849	0.5622	0.692	0.8559	0.3812	0.7154	0.2081
ENSMUSG00000074340	0.0385	0.3493	0.4443	0.2047	0.0859	0.1122	0.6247	0.3908	0.2084
ENSMUSG00000027840	0.0817	0.1152	0.0685	0.0521	0.0874	0.1268	0.2086	0.1987	0.2088
ENSMUSG00000038368	0.2366	0.0733	0.2988	0.1676	0.3083	0.1531	0.3576	0.2214	0.2088
ENSMUSG00000014498	0.3104	0.3455	0.2825	0.2256	0.6554	0.2536	0.3852	0.53	0.2088
ENSMUSG00000030347	0.4148	0.2649	0.3816	0.2149	0.7665	0.5104	0.4571	0.2974	0.2089
ENSMUSG00000005983	0.1914	0.1285	0.1114	0.2711	0.1706	0.2063	0.0836	0.1725	0.2091
ENSMUSG00000032796	0.163	0.1285	0.1114	0.1807	0.1833	0.2407	0.1671	0.2372	0.2091
ENSMUSG00000021068	0.1325	0.1819	0.1556	0.1237	0.204	0.1246	0.2287	0.3012	0.2092
ENSMUSG00000110945	0.2662	0.2681	0.7532	0.0848	0.3797	0.1808	0.7322	0.2429	0.2094
ENSMUSG00000045165	0.2842	0.5008	0.4467	0.1887	0.57	0.2068	0.3489	1.3685	0.2095
ENSMUSG00000033276	0.1173	0.0322	0.1452	0.1359	0.095	0.0103	0.1885	0.0649	0.2096
ENSMUSG00000049103	0.2132	0.2351	0.234	0.5931	0.2082	0.0985	0.2593	0.8131	0.2096
ENSMUSG00000110605	0.1565	0.1003	0.0596	0.0756	0.1776	0.1794	0.0978	0.1587	0.2098
ENSMUSG00000087396	0.0747	0.0967	0.1901	0.1927	0.1046	0.2071	0.3773	0.5733	0.2098
ENSMUSG00000043448	0.244	0.0614	0.1598	0.162	0.2991	0.0296	0.2397	0.3711	0.2099
ENSMUSG00000051344	0.132	0.0759	0.191	0.1602	0.1176	0.3902	0.0617	0.172	0.21
ENSMUSG00000029676	0.2137	0.1754	0.2074	0.2775	0.374	0.169	0.2799	0.3612	0.2101
ENSMUSG00000055833	0.0225	0.0453	0.0354	0.0359	0.0401	0.1965	0.2653	0.0799	0.2102
ENSMUSG00000021217	0.1887	0.1393	0.1977	0.0668	0.1458	0.1343	0.1112	0.1658	0.2102
ENSMUSG00000035314	0.1018	0.0718	0.2348	0.2488	0.1997	0.2767	0.15	0.3614	0.2102
ENSMUSG00000078922	0.2998	0.1509	0.2019	0.3412	0.4581	0.0831	0.2314	0.9986	0.2105
ENSMUSG00000114584	0.0504	0.3046	0.0264	0.1339	0.1011	0.1345	0.2352	0.2172	0.2106
ENSMUSG00000086350	0.3753	0.297	0.5618	0.2563	0.4063	0.1301	0.1843	0.1087	0.2108
ENSMUSG00000067768	0.3217	0.216	0.2528	0.4556	0.2629	0.2341	0.1317	0.1631	0.2108
ENSMUSG00000039747	0.1016	0.1365	0.2722	0.4079	0.1409	0.1096	0.3882	0.4236	0.2109
ENSMUSG00000054702	0.5484	0.2161	0.2249	0.5066	0.6802	0.4627	0.2342	0.2659	0.211
ENSMUSG00000040152	0.0791	0.091	0.0474	0.1561	0.141	0.1864	0.0999	0.4583	0.2111
ENSMUSG00000026495	0.6778	0.6327	0.2772	0.5971	0.6043	0.5133	0.5522	0.3352	0.2113
ENSMUSG00000097180	0.1722	0.2601	0.6767	0.2287	0.1151	0.0418	0.0846	0.3928	0.2116
ENSMUSG00000078521	0.2153	0.3794	0.1692	0.2287	0.2879	0.3656	0.1057	0.1091	0.2117
ENSMUSG00000097167	1.2203	0.506	0.1504	1.3726	0.256	0.4876	0.3526	0.655	0.2117
ENSMUSG00000028354	0.5345	0.3039	0.9577	0.6869	0.5995	1.0122	0.271	0.1748	0.2119
ENSMUSG00000031434	0.2155	0.2056	0.0832	0.4096	0.5864	0.7703	0.3454	0.299	0.2119
ENSMUSG00000019823	0.1248	0.08	0.1546	0.1326	0.1315	0.1432	0.2675	0.4372	0.212
ENSMUSG00000047246	0.2315	0.3575	0.5014	0.2132	0.4403	1.0634	0.3791	1.1111	0.2125
ENSMUSG00000039607	0.1113	0.1121	0.2268	0.1445	0.2812	0.114	0.1397	0.1944	0.2128
ENSMUSG00000090164	0.2166	0.1745	0.1362	0.092	0.0772	0.4204	0.4681	0.4832	0.213
ENSMUSG00000027523	1.3741	0.5402	0.3474	0.2689	2.7455	0.386	0.219	0.6599	0.2133
ENSMUSG00000026563	0.2839	0.2859	0.4199	0.1774	0.3126	0.081	0.246	0.4571	0.2134
ENSMUSG00000031861	0.0435	0.0219	0.1138	0.0808	0.1743	0.1054	0.2454	0.2313	0.2136
ENSMUSG00000097141	0.4713	0.146	0.4559	0.3466	0.6141	0.1055	0.1781	0.294	0.2138
ENSMUSG00000021007	0.102	0.1507	0.0499	0.2746	0.2062	0.1386	0.2138	0.2621	0.214
ENSMUSG00000055733	0.2177	0.1705	0.0507	0.1799	0.3235	0.1174	0.1188	0.2698	0.214
ENSMUSG00000027111	0.1201	0.0378	0.0865	0.2631	0.4283	0.4152	0.1843	0.4795	0.214
ENSMUSG00000042759	0.0363	0.0914	0.0952	0.135	0.1295	0.1586	0.0714	0.3682	0.2142
ENSMUSG00000043822	0.1017	0.0732	0.4873	0.1698	0.0907	0.1692	0.0571	1.0314	0.2143
ENSMUSG00000045691	0.6305	0.4151	0.3049	0.1546	1.0809	0.0706	0.262	0.4425	0.2146
ENSMUSG00000017550	0.1731	0.0826	0.191	0.1645	0.1787	0.0177	0.179	0.4064	0.215
ENSMUSG00000111375	0.1576	0.2469	0.2844	0.2511	0.32	0.2804	0.3096	0.3817	0.2152
ENSMUSG00000053580	0.2066	0.129	0.1992	0.4785	0.2874	0.5735	0.3004	0.4693	0.2153
ENSMUSG00000025006	0.2471	0.1643	0.3176	0.1734	0.2827	0.181	0.174	0.2505	0.2155
ENSMUSG00000022324	0.1315	0.0221	0.0804	0.0116	0.1661	0.1063	0.0431	0.4888	0.2155
ENSMUSG00000097445	0.5479	0.3311	0.1723	0.0582	0.171	0.1861	0.1884	0.5	0.2155
ENSMUSG00000117628	0.0365	0.0368	0.4212	0.4658	0.1629	0.0709	0.2513	0.1482	0.2156
ENSMUSG00000041180	0.0833	0.1525	0.1269	0.008	0.1417	0.1616	0.1561	0.0921	0.2158
ENSMUSG00000108368	0.0824	0.1659	0.3741	0.0583	0.0979	0.3997	0.1619	0.1114	0.216
ENSMUSG00000032384	0.2241	0.1858	0.2072	0.2707	0.2154	0.1748	0.2115	0.2004	0.216
ENSMUSG00000030149	0.2389	0.1732	0.2403	0.3248	0.2811	0.2688	0.1689	0.6102	0.216
ENSMUSG00000095115	0.4998	0.1309	0.1152	0.4035	0.7931	0.2425	0.2749	1.1047	0.2162
ENSMUSG00000098905	0.3668	0.4876	0.1845	0.452	0.4448	0.0997	0.3315	0.3719	0.2164
ENSMUSG00000024253	0.4406	0.1109	0.1924	0.039	0.6219	0.3919	0.2164	0.5956	0.2166
ENSMUSG00000029674	0.23	0.193	0.3715	0.3054	0.4271	0.5857	0.2353	0.4663	0.2167
ENSMUSG00000022724	0.4022	0.2221	0.3806	0.0965	0.6823	0.3147	0.0892	0.2236	0.2168
ENSMUSG00000062861	0.0965	0.1528	0.3324	0.4542	0.1967	0.281	0.4335	0.4055	0.2169
ENSMUSG00000020681	0.2077	0.0654	0.1632	0.0827	0.2199	0.1008	0.051	0.9212	0.2169
ENSMUSG00000090248	1.324	2.8888	2.7748	1.6408	0.8852	1.7129	2.0592	1.0067	0.2169
ENSMUSG00000085663	0.8827	0.4444	3.6998	0.4688	0.7869	1.4988	1.0838	1.7897	0.2169
ENSMUSG00000006763	0.654	0.6671	0.5073	0.5774	0.7117	0.5522	0.6508	0.5253	0.2171
ENSMUSG00000051396	0.0316	0.1272	0.1323	0.1006	0.183	0.046	0.2016	0.08	0.2173
ENSMUSG00000014444	0.0138	0.1322	0.1448	0.1614	0.1663	0.1542	0.2103	0.3362	0.2173
ENSMUSG00000029272	0.221	0.3339	0.2895	0.3522	0.4926	0.4825	0.0543	0.3921	0.2173
ENSMUSG00000025324	0.1105	0.0124	0.0644	0.1827	0.0329	0.1788	0.0241	0.3736	0.2174
ENSMUSG00000096959	0.0553	0.1671	0.087	0.0881	0.074	0.161	0.5162	0.3085	0.2176
ENSMUSG00000014329	0.2213	0.0464	0.2996	0.2155	0.222	0.2058	0.1178	0.6171	0.2176
ENSMUSG00000021461	0.2956	0.2315	0.456	0.3925	0.3952	0.2629	0.1935	0.1831	0.2179
ENSMUSG00000026885	0.4434	0.2233	0.2502	0.2355	0.2889	0.4137	0.0503	0.3285	0.218
ENSMUSG00000046318	0.2028	0.2552	0.3519	0.2827	0.3276	0.1783	0.3734	0.3726	0.218
ENSMUSG00000004317	0.3356	0.2233	0.1821	0.3501	0.6411	0.5524	0.3355	0.401	0.218
ENSMUSG00000020143	0.1081	0.0726	0.1574	0.319	0.241	0.1399	0.2714	0.3958	0.2185
ENSMUSG00000047414	0.0711	0.0627	0.0838	0.085	0.0475	0.1639	0.1135	0.4776	0.2185
ENSMUSG00000085112	0.1853	0.1866	0.0777	0.1575	0.4625	0.1798	0.4732	0.6387	0.2186
ENSMUSG00000027375	0.42	0.2239	0.0518	0.3674	0.1982	0.0719	0.2669	0.7263	0.2186
ENSMUSG00000032184	0.5782	0.0448	0.6059	0.2362	0.3568	0.3021	0.1748	1.1273	0.2186
ENSMUSG00000056753	0.1856	0.0748	0.1556	0.4337	0.2316	0.1441	0.0729	0.1129	0.2189
ENSMUSG00000116508	0.3907	0.3092	0.0585	0.1482	0.3483	0.4604	0.1645	0.481	0.2195
ENSMUSG00000006576	0.0479	0.0804	0.1924	0.0848	0.0783	0.0852	0.243	0.2427	0.2197
ENSMUSG00000026249	1.2753	0.3503	0.7203	0.3167	0.502	0.7151	0.2684	0.8144	0.2198
ENSMUSG00000000869	0.2237	0.169	0.3517	0.1188	0.1496	0.1628	0.1099	0.1701	0.2199
ENSMUSG00000032890	0.1033	0.0607	0.1985	0.0732	0.1458	0.0501	0.1522	0.2531	0.22
ENSMUSG00000021725	0.0309	0.0233	0.1053	0.0903	0.0413	0.1274	0.0987	0.4622	0.2203
ENSMUSG00000052889	0.296	0.1174	0.2068	0.2858	0.2159	0.3307	0.2555	0.2546	0.2205
ENSMUSG00000103041	0.3849	0.4199	0.4538	0.443	0.5433	0.1712	0.0788	0.1463	0.2207
ENSMUSG00000054659	0.1123	0.1884	0.1568	0.0397	0.3336	0.2178	0.1838	0.4932	0.2207
ENSMUSG00000054942	0.2306	0.3037	0.1115	0.2324	0.3269	0.4017	0.3427	0.3178	0.2209
ENSMUSG00000033632	0.4208	0.3351	0.4204	0.5717	0.2268	0.4748	0.2884	0.3373	0.2213
ENSMUSG00000035378	0.3232	0.3945	0.2258	0.2393	0.6548	0.4847	0.4906	0.4766	0.2215
ENSMUSG00000002489	0.2664	0.0963	0.2362	0.1741	0.1279	0.053	0.1208	0.2631	0.2216
ENSMUSG00000040584	0.5886	0.3909	0.1312	0.306	0.6922	0.2916	0.2706	0.4571	0.2216
ENSMUSG00000044968	0.0867	0.1572	0.2181	0.4054	0.4639	0.7575	0.5112	0.51	0.2217
ENSMUSG00000050545	0.2074	0.2088	0.6915	0.1402	0.1345	0.2378	0.5	0.3058	0.2224
ENSMUSG00000055305	0.3589	0.3424	0.1979	0.1605	0.6736	0.4399	0.2598	0.3256	0.2229
ENSMUSG00000031778	0.1048	0.1583	0.0732	0.1484	0.1868	0.2711	0.0343	0.2656	0.2232
ENSMUSG00000032925	0.1623	0.0327	0.068	0.0517	0.0434	0.0315	0.0638	0.4607	0.2234
ENSMUSG00000037363	0.1422	0.2769	0.5067	0.3525	0.2705	0.2852	0.5495	0.5479	0.2237
ENSMUSG00000036641	0.1313	0.2227	0.1521	0.2717	0.1972	0.1274	0.4888	0.1261	0.2242
ENSMUSG00000022096	0.0298	0.01	0.0832	0.2318	0.3537	0.6063	0.1949	0.362	0.2243
ENSMUSG00000054690	0.5202	0.2555	0.4122	0.2022	0.509	0.197	0.1745	1.1705	0.2245
ENSMUSG00000039842	0.255	0.1771	0.2856	0.495	0.4938	0.3242	0.3109	0.303	0.2247
ENSMUSG00000040339	0.349	0.2545	0.3027	0.5498	0.2039	0.5138	0.9103	1.1226	0.2248
ENSMUSG00000029648	0.4929	0.2456	0.3035	0.2861	0.4576	0.36	0.3994	1.5869	0.2248
ENSMUSG00000028018	0.5845	0.2431	0.3462	0.3914	0.7136	0.3329	0.4119	0.6312	0.2249
ENSMUSG00000037108	0.2168	0.2184	0.3787	0.2431	0.1826	0.3039	0.426	0.3297	0.225
ENSMUSG00000026315	0.4007	0.173	0.285	0.5017	0.8166	0.1805	0.1968	0.2902	0.2251
ENSMUSG00000022489	0.0763	0.1409	0.3598	0.2837	0.0794	0.2468	0.3748	0.2966	0.2251
ENSMUSG00000033066	0.0587	0.0887	0.08	0.131	0.1256	0.1139	0.1038	0.3036	0.2251
ENSMUSG00000036027	2.7047	1.2003	1.3451	0.7792	2.2886	0.1334	0.3602	0.2789	0.2253
ENSMUSG00000030796	0.1003	0.1155	0.0751	0.2588	0.1661	0.1808	0.0986	0.683	0.2255
ENSMUSG00000025421	0.2793	0.2813	0.5435	0.2543	0.4268	0.2807	0.2743	0.445	0.2256
ENSMUSG00000031129	0.4713	0.1339	0.2406	0.2439	0.4201	0.1524	0.1899	0.2573	0.2257
ENSMUSG00000058070	0.0646	0.1208	0.1064	0.1176	0.2139	0.0448	0.0544	0.683	0.2268
ENSMUSG00000001998	0.2029	0.3029	0.3665	0.2155	0.2682	0.2715	0.2199	0.4114	0.227
ENSMUSG00000064267	0.3274	0.2909	0.5651	0.6343	0.206	0.2616	0.4541	0.4296	0.2272
ENSMUSG00000032320	0.5062	0.1748	0.0909	0.3226	0.6318	0.1684	0.341	0.5719	0.2275
ENSMUSG00000054967	0.1028	0.3107	0.5119	0.4097	0.1834	0.3742	0.4546	0.6778	0.2275
ENSMUSG00000074052	0.2831	0.5313	0.2427	0.1504	0.3327	0.2123	0.177	0.2479	0.2277
ENSMUSG00000060771	0.1223	0.0583	0.1484	0.1504	0.109	0.2498	0.2086	0.1501	0.2278
ENSMUSG00000032172	0.0773	0.2334	0.027	0.6018	0.8494	1.3243	0.1518	0.5221	0.2279
ENSMUSG00000002486	0.0928	0.0093	0.2333	0.2267	0.0993	0.2791	0.6379	0.5926	0.228
ENSMUSG00000097852	0.2784	0.2336	0.389	0.1479	0.2482	0.045	0.1367	0.047	0.2281
ENSMUSG00000025231	0.3123	0.2067	0.346	0.4455	0.3659	0.2857	0.3857	0.4342	0.2281
ENSMUSG00000030243	0.241	0.3056	0.4022	0.2845	0.3263	0.3118	0.1491	0.2805	0.2282
ENSMUSG00000066057	0.2516	0.2729	0.3448	0.6579	0.207	0.2253	0.2661	0.2355	0.2283
ENSMUSG00000022604	0.0974	0.2187	0.361	0.1512	0.207	0.3343	0.4414	0.2885	0.2283
ENSMUSG00000002204	0.3096	0.2598	0.1622	0.3289	0.299	0.2003	0.3295	0.3923	0.2283
ENSMUSG00000000567	0.3651	0.1671	0.2435	0.4055	0.4587	0.4026	0.7499	0.1851	0.2284
ENSMUSG00000048027	0.3848	0.1262	0.1688	0.2567	0.1915	0.0955	0.211	0.8528	0.2287
ENSMUSG00000097310	0.5102	0.7483	0.5695	0.1767	0.3362	0.226	0.1307	0.2923	0.229
ENSMUSG00000046152	0.3975	0.4969	0.2729	0.2912	0.5865	0.3591	0.3904	0.3752	0.2291
ENSMUSG00000022180	0.3702	0.649	0.3448	0.4078	1.0268	0.5322	0.6465	0.57	0.2292
ENSMUSG00000036022	0.5603	0.1881	0.0326	0.4795	0.4302	0.4682	0.1835	0.2683	0.2295
ENSMUSG00000028497	0.1727	0.1125	0.0426	0.1187	0.2083	0.1577	0.1098	0.309	0.2297
ENSMUSG00000031557	0.123	0.0124	0.1547	0.1176	0.1645	0.179	0.0725	0.2619	0.2298
ENSMUSG00000030279	0.3208	0.2245	0.3533	0.2137	0.3442	0.3588	0.3418	0.3969	0.2299
ENSMUSG00000031662	0.2132	0.0215	0.134	0.1585	0.114	0.2379	0.2408	0.2053	0.2305
ENSMUSG00000040663	0.0721	0.1271	0.3212	0.3831	0.2572	0.8223	0.3188	0.4022	0.2305
ENSMUSG00000031103	0.1451	0.1799	0.1638	0.0949	0.2388	0.3249	0.2851	0.4527	0.2305
ENSMUSG00000109599	1.2318	0.7679	0.922	0.4985	0.7844	0.626	0.9219	0.4757	0.2307
ENSMUSG00000023034	0.1956	0.2954	0.2049	0.4571	0.4533	0.1708	0.4034	0.9914	0.2307
ENSMUSG00000055632	0.1537	0.344	0.3266	0.1814	0.1979	0.2651	0.2265	1.1082	0.2309
ENSMUSG00000049109	0.0059	0.0177	0.0246	1.1045	1.2674	1.1514	0.1962	0.2621	0.231
ENSMUSG00000108551	0.235	0.355	0.1231	0.1248	0.5238	0.228	0.2309	0.1191	0.2311
ENSMUSG00000028453	0.3436	0.2732	0.2463	0.1921	0.5804	0.4387	0.3553	0.385	0.2311
ENSMUSG00000026211	0.0243	0.0898	0.1614	0.1464	0.1084	0.0708	0.0955	0.7067	0.2311
ENSMUSG00000117869	0.0882	0.237	0.1233	0.1094	0.2098	0.314	0.4334	0.2535	0.2314
ENSMUSG00000028456	0.1539	0.1337	0.1549	0.2884	0.3201	0.2781	0.2638	0.5322	0.2314
ENSMUSG00000104748	0.0589	0.2966	0.0617	0.3755	0.0525	0.2286	0.0579	0.5375	0.2317
ENSMUSG00000005362	1.209	0.3266	0.3708	0.5534	1.6561	0.3529	0.1738	0.578	0.2319
ENSMUSG00000042644	0.1141	0.1533	0.2791	0.2263	0.312	0.2584	0.3139	0.6172	0.2319
ENSMUSG00000035699	0.1717	0.1297	0.045	0.1824	0.0957	0.1458	0.1476	0.1523	0.2321
ENSMUSG00000030583	0.3938	0.4175	0.252	0.2906	0.3178	0.2735	0.1955	0.3446	0.2323
ENSMUSG00000038057	1.1812	0.7137	0.7427	1.6312	0.7371	0.4584	0.2321	1.6765	0.2323
ENSMUSG00000086213	0.5613	0.7438	0.4334	0.6276	0.6847	0.4873	0.2902	0.1198	0.2324
ENSMUSG00000039620	0.2686	0.1298	0.2027	0.525	0.3257	0.3857	0.2639	0.414	0.2324
ENSMUSG00000030768	0.4204	0.344	0.3029	0.2233	0.3396	0.2422	0.3355	0.3196	0.2325
ENSMUSG00000050855	0.0789	0.0567	0.2126	0.1915	0.1005	0.0547	0.155	0.1828	0.2327
ENSMUSG00000061414	0.0263	0.053	0.1011	0.1118	0.0156	0.034	0.0948	0.1334	0.2328
ENSMUSG00000039405	0.3279	0.2018	0.0382	0.5225	0.2761	0.1944	0.2326	1.219	0.2328
ENSMUSG00000022773	0.2665	0.2684	0.2638	0.1101	0.1452	0.1868	0.16	0.06	0.2329
ENSMUSG00000015405	0.2189	0.0551	0.2485	0.0969	0.1301	0.0531	0.0717	0.0555	0.2331
ENSMUSG00000113585	0.2371	0.5371	0.621	0.5666	0.5812	0.7763	0.4075	0.3305	0.2331
ENSMUSG00000009418	0.1459	0.1175	0.237	0.2054	0.1951	0.2867	0.1827	0.3661	0.2331
ENSMUSG00000073680	0.3757	0.657	0.7873	0.399	0.2996	0.211	0.4078	0.3809	0.2333
ENSMUSG00000039853	0.8068	0.7966	0.7957	0.1344	1.2129	0.4145	0.373	0.5293	0.2333
ENSMUSG00000042109	0.0891	0.0299	0.2022	0.205	0.0662	0.072	0.1604	0.1355	0.2335
ENSMUSG00000097350	0.173	0.2613	0.2039	0.2526	0.1157	0.3567	0.2124	0.1534	0.2338
ENSMUSG00000053205	0.1402	0.3038	0.1202	0.1038	0.1705	0.1237	0.121	0.1077	0.2339
ENSMUSG00000003206	0.1189	0.0599	0.187	0.1263	0.6892	0.2885	0.1752	0.6029	0.2339
ENSMUSG00000030319	0.0752	0.0379	0.0525	0.1332	0.2347	0.4258	0.1847	0.7245	0.2342
ENSMUSG00000055692	0.2385	0.3602	0.3248	0.1773	0.1488	0.1157	1.0775	0.3868	0.2344
ENSMUSG00000001517	0.0716	0.036	0.1125	0.1394	0.3083	0.1157	0.2577	0.1814	0.2345
ENSMUSG00000047242	0.1304	0.2407	0.0911	0.1616	0.31	0.0843	0.1921	0.4627	0.235
ENSMUSG00000025648	0.0845	0.2126	0.2065	0.5084	0.1129	0.1776	0.4425	0.5566	0.2353
ENSMUSG00000023467	0.2614	0.3291	0.274	0.162	0.2331	0.0846	0.0428	0.1546	0.2356
ENSMUSG00000037336	0.0267	0.0805	0.2934	0.4107	0.1188	0.3104	0.3405	0.4595	0.2359
ENSMUSG00000050064	0.1576	0.2756	0.5214	0.2819	0.1331	0.2333	0.2199	0.2858	0.2364
ENSMUSG00000058881	0.481	0.2171	0.252	0.2819	0.4584	0.3219	0.5377	0.2943	0.2364
ENSMUSG00000118106	0.1206	0.5162	0.7267	0.4804	0.5376	0.4974	0.2666	0.3057	0.2371
ENSMUSG00000090093	0.1876	0.1349	0.2246	0.1423	0.1433	0.104	0.3159	0.4075	0.2371
ENSMUSG00000035385	0.1809	0.3036	0.1264	1.089	1.0752	0.8777	0.5331	1.6508	0.2371
ENSMUSG00000035960	0.8687	0.3888	0.4552	0.4101	1.5058	0.8897	0.6637	0.3914	0.2372
ENSMUSG00000020099	0.2522	0.265	0.2988	0.431	0.8016	0.532	0.2478	0.8338	0.2372
ENSMUSG00000033585	0.5016	0.0748	0.4088	0.592	0.3478	0.1442	0.0912	1.1678	0.2374
ENSMUSG00000042190	0.3423	0.3853	0.3165	0.4706	0.4667	0.508	0.356	1.2454	0.2376
ENSMUSG00000072772	1.7605	0.7648	0.4703	0.5501	1.6003	0.4354	1.0173	1.2949	0.2376
ENSMUSG00000106981	0.6863	0.4878	0.5922	0.1715	0.7917	0.2742	0.5155	0.8185	0.2381
ENSMUSG00000033436	0.318	0.244	0.2698	0.4021	0.378	0.3967	0.595	0.8137	0.2382
ENSMUSG00000037613	0.1212	0.157	0.1634	0.4416	0.5713	0.7395	0.1531	0.3863	0.2384
ENSMUSG00000018740	0.3733	0.2255	0.3325	0.1586	0.1997	0.3079	0.1283	0.246	0.2385
ENSMUSG00000085525	0.0486	0.1468	0.3565	0.2065	0.26	0.7545	0.191	0.0986	0.2389
ENSMUSG00000028519	0.269	0.2097	0.1273	0.083	0.2166	0.4126	0.1023	0.3431	0.2389
ENSMUSG00000006344	0.2202	0.3151	0.2064	0.2093	0.3306	0.3148	0.2504	0.6227	0.2393
ENSMUSG00000021624	0.0913	0.1686	0.1754	0.3072	0.2171	0.1181	0.1645	0.216	0.2394
ENSMUSG00000042272	0.1253	0.0982	0.2262	0.1923	0.211	0.1959	0.2599	0.3812	0.2396
ENSMUSG00000038530	0.4209	0.1115	0.325	0.4471	0.5134	0.3869	0.3264	1.5047	0.2396
ENSMUSG00000104524	0.061	0.0307	0.0639	0.0972	0.0815	0.2367	0.1797	0.0618	0.2398
ENSMUSG00000029330	0.0523	0.0351	0.1643	0.037	0.0466	0.1352	0.3765	0.1943	0.2398
ENSMUSG00000001870	0.1476	0.0517	0.0673	0.2659	0.2175	0.2055	0.2018	0.5792	0.2398
ENSMUSG00000057156	0.4531	0.2925	0.2313	0.1851	0.4454	0.2029	0.3081	0.3769	0.2399
ENSMUSG00000041431	0.0651	0.0656	0.0512	0.1902	0.2466	0.0947	0.1599	0.1815	0.24
ENSMUSG00000045733	0.2441	0.2253	0.341	0.2809	0.2357	0.2171	0.2198	0.8867	0.24
ENSMUSG00000020689	0.221	0.0468	0.0366	0.2347	0.3007	0.1128	0.0457	0.1651	0.2401
ENSMUSG00000036882	0.0257	0.0648	0.0539	0.082	0.0459	0.1123	0.0884	0.2477	0.2402
ENSMUSG00000020491	0.2446	0.2991	0.2014	0.0928	0.3582	0.2204	0.2231	0.7794	0.2405
ENSMUSG00000020120	0.3366	0.2003	0.2886	0.5363	0.4228	0.2227	0.4508	0.4653	0.2406
ENSMUSG00000005980	0.1336	0.1569	0.3732	0.4493	0.377	0.4536	0.4154	0.1805	0.2407
ENSMUSG00000079317	1.0926	0.3035	0.7896	0.4603	1.4778	0.9139	0.4811	0.5348	0.2408
ENSMUSG00000048612	0.0926	0.0932	0.0685	0.0868	0.1505	0.1532	0.1605	0.2816	0.2409
ENSMUSG00000030145	0.2451	0.1371	0.0714	0.2749	0.2428	0.2379	0.3077	0.1933	0.241
ENSMUSG00000026873	0.177	0.3977	0.3711	0.1591	0.2307	0.1982	0.4147	0.3728	0.241
ENSMUSG00000118607	0.0245	0.0741	0.0514	0.2345	0.1749	0.119	0.2409	0.1492	0.2411
ENSMUSG00000026158	0.22	0.2642	0.2483	0.1798	0.2339	0.0328	0.1995	0.429	0.2413
ENSMUSG00000099032	1.2275	0.1978	0.223	0.1565	0.8025	0.0159	0.627	0.2323	0.2414
ENSMUSG00000030724	0.1339	0.0899	0.1871	0.403	0.0199	0.0866	0.6357	0.5657	0.2414
ENSMUSG00000033948	0.2582	0.2476	0.1031	0.2351	0.4274	0.2982	0.3744	0.3739	0.2417
ENSMUSG00000095677	0.3595	0.2286	0.0991	0.5025	0.388	0.3121	0.3717	0.3453	0.2418
ENSMUSG00000038876	0.3542	0.4498	0.7908	0.409	0.5629	0.269	0.3782	0.5777	0.2423
ENSMUSG00000046157	0.261	0.2629	0.1064	0.3543	0.4267	0.2392	0.3134	0.4999	0.2424
ENSMUSG00000019850	0.114	0.1243	0.0498	0.1211	0.3217	0.0737	0.1959	0.3563	0.2428
ENSMUSG00000037001	0.4058	0.3553	0.5361	0.4123	0.4561	0.5135	0.6412	0.3935	0.2428
ENSMUSG00000020901	0.0371	0.0747	0.298	0.0131	0.1543	0.168	0.1822	0.2883	0.2431
ENSMUSG00000085133	0.2911	0.1759	0.5338	0.0773	0.2076	0.2118	0.0429	0.2509	0.2433
ENSMUSG00000030428	0.0968	0.2167	0.3157	0.2743	0.2206	0.4384	0.4438	0.349	0.2433
ENSMUSG00000052675	0.0619	0.1122	0.3892	0.0789	0.1104	0.1922	0.3162	0.5397	0.2434
ENSMUSG00000064080	0.2693	0.1736	0.2709	0.2747	0.2401	0.23	0.254	2.5996	0.2436
ENSMUSG00000003555	0.2726	0.1248	0.0779	0.2633	0.243	0.0962	0.1948	0.1256	0.2437
ENSMUSG00000027550	0.1469	0.3143	0.3175	0.4974	0.3683	0.1425	0.4419	0.2979	0.2437
ENSMUSG00000062590	0.2374	0.1328	0.2101	0.2298	0.207	0.3174	0.3006	0.1712	0.2438
ENSMUSG00000031971	0.1488	0.1748	0.2599	0.1317	0.1548	0.4091	0.4142	0.2263	0.2438
ENSMUSG00000028864	0.1624	0.125	0.2802	0.142	0.4768	0.278	0.2908	0.1259	0.2441
ENSMUSG00000053398	0.1656	0.0834	0.0579	0.2053	0.2707	0.0536	0.1085	0.5597	0.2443
ENSMUSG00000023755	0.3166	0.3188	0.308	0.1922	0.383	0.2633	0.3998	0.7565	0.2445
ENSMUSG00000030929	0.4307	0.5108	0.6219	0.4372	0.4352	0.2972	0.4325	0.4173	0.2447
ENSMUSG00000021830	0.4211	0.3345	0.3543	0.1764	0.2908	0.3568	0.2622	0.4931	0.2449
ENSMUSG00000020176	0.2794	0.1217	0.6013	0.0481	0.2827	0.2931	0.1409	0.7119	0.245
ENSMUSG00000004383	0.3958	0.2166	0.1623	0.3656	0.7134	0.4425	0.3888	0.2704	0.2453
ENSMUSG00000028159	0.1331	0.0503	0.1744	0.1414	0.2819	0.2583	0.4087	0.3374	0.2454
ENSMUSG00000027656	0.214	0.1796	0.1121	1.8566	1.4945	5.676	0.3504	2.7483	0.2455
ENSMUSG00000027242	0.2939	0.2411	0.2395	0.1619	0.262	0.2007	0.3208	0.1655	0.2461
ENSMUSG00000112873	0.7514	0.8828	0.1312	1.3303	1.1164	0.243	2.0912	0.127	0.2462
ENSMUSG00000050332	0.4847	0.4555	0.4148	0.4376	0.5113	0.58	0.4761	0.6715	0.2462
ENSMUSG00000024873	0.1504	0.6058	0.1576	0.4793	0.1341	0.535	0.3939	0.3558	0.2464
ENSMUSG00000103103	0.5851	0.7155	0.9197	0.1776	0.4099	0.5272	0.5337	0.2119	0.2465
ENSMUSG00000000791	0.5684	0.1515	0.1927	0.2841	0.2832	0.0811	0.1642	0.3051	0.2465
ENSMUSG00000113361	0.3449	0.1263	1.117	0.333	0.1118	0.4867	0.0308	0.0954	0.2466
ENSMUSG00000029552	0.1305	0.1314	0.2525	0.16	0.5013	0.6625	0.1184	0.2138	0.2468
ENSMUSG00000054720	0.2242	0.1084	0.1034	0.3238	0.2957	0.2697	0.1673	0.6454	0.2468
ENSMUSG00000040990	0.1223	0.1779	0.2207	0.3248	0.212	0.178	0.2002	0.5649	0.2472
ENSMUSG00000078995	0.1481	0.2535	0.0621	0.1259	0.264	0.1006	0.0727	0.1802	0.2475
ENSMUSG00000026620	0.2206	0.1428	0.1321	0.1339	0.1826	0.1223	0.5726	0.575	0.2478
ENSMUSG00000053886	0.4284	0.203	0.4754	0.589	1.2807	0.5869	0.2971	0.6643	0.2478
ENSMUSG00000022534	0.0211	0.085	0.0221	0.1345	0.1505	0.3892	0.2074	0.3638	0.249
ENSMUSG00000033031	0.3016	0.158	0.2149	0.2691	0.3012	0.2107	0.1067	0.1468	0.2491
ENSMUSG00000027324	0.4819	0.1022	0.1063	0.2694	0.4974	0.3445	0.5231	0.4628	0.2493
ENSMUSG00000039899	0.6703	0.073	0.1519	0.3079	0.7752	0.1231	0.2847	2.0939	0.2494
ENSMUSG00000025083	0.2056	0.0974	0.1901	0.0771	0.1294	0.0352	0.1188	0.331	0.2497
ENSMUSG00000047604	0.6669	0.3518	0.0998	0.0337	0.9059	0.7087	0.4991	0.7083	0.2498
ENSMUSG00000026657	0.0819	0.106	0.2114	0.1211	0.1303	0.1561	0.1867	0.3587	0.2501
ENSMUSG00000027004	0.2756	0.1494	0.1777	0.563	0.4536	0.2057	0.2707	0.7308	0.2501
ENSMUSG00000030051	0.1622	0.4899	0.1821	0.2707	0.5266	0.1686	0.3868	0.4227	0.2505
ENSMUSG00000034906	0.1275	0.353	0.0835	0.1185	0.142	0.0928	0.2504	0.3392	0.2506
ENSMUSG00000042684	0.3708	0.1167	0.3643	0.517	1.1777	0.3598	0.4326	0.4465	0.2506
ENSMUSG00000015659	0.2549	0.1963	0.2357	0.1274	0.5348	0.131	0.3683	0.2889	0.2507
ENSMUSG00000032744	0.255	0.1892	0.2813	0.6131	0.3231	0.1302	0.6592	0.4491	0.2507
ENSMUSG00000097006	0.2268	0.2141	0.2822	0.2258	0.2274	0.11	0.2645	0.546	0.2508
ENSMUSG00000034320	0.3162	0.2346	0.3081	0.3182	0.3165	0.3983	0.2888	0.2644	0.2509
ENSMUSG00000044361	0.9918	0.681	1.1967	0.6545	0.5358	0.6853	0.7971	0.4875	0.2511
ENSMUSG00000036977	0.454	0.3715	0.2379	0.2713	0.6071	0.413	0.3763	0.5322	0.2511
ENSMUSG00000036019	0.4764	0.2576	0.2034	0.3936	0.464	0.291	0.3293	0.3309	0.2515
ENSMUSG00000032648	0.1919	0.0859	0.1788	0.2265	0.1331	0.0621	0.1257	34.8314	0.2516
ENSMUSG00000028019	0.5394	0.1358	0.0848	0.4154	1.094	0.5496	0.5299	0.2051	0.2519
ENSMUSG00000031791	0.7369	0.4194	0.5372	0.4084	0.6569	0.7772	0.4721	24.8812	0.252
ENSMUSG00000051517	0.1026	0.3617	0.0538	0.1635	0.1601	0.0747	0.2772	0.1821	0.2522
ENSMUSG00000047228	0.3629	0.3566	0.3432	0.3103	0.434	0.4724	0.3391	0.3231	0.2524
ENSMUSG00000040852	0.0856	0.0517	0.1167	0.1365	0.0534	0.0997	0.1851	0.1997	0.2526
ENSMUSG00000096696	0.2059	0.2332	0.0539	0.3007	0.1835	0.2247	0.2275	0.1044	0.253
ENSMUSG00000021260	0.1225	0.2838	0.4365	0.0911	0.1748	0.3448	0.2287	0.3975	0.253
ENSMUSG00000016624	0.0644	0.0972	0.2024	0.0342	0.043	0.1405	0.1897	0.3916	0.2532
ENSMUSG00000029454	0.2148	0.1082	0.3151	0.2054	0.2872	0.3751	0.4431	0.2395	0.2534
ENSMUSG00000032849	0.1182	0.1082	0.0338	0.3994	0.249	0.198	0.1794	0.2831	0.2534
ENSMUSG00000060227	0.1757	0.1652	0.0982	0.1369	0.3864	0.1478	0.1036	0.3563	0.2534
ENSMUSG00000005410	0.7906	0.4154	0.1801	0.2739	0.9346	0.2335	0.3208	0.8712	0.2535
ENSMUSG00000109157	0.0215	0.3463	0.1802	0.3653	0.0192	0.2503	0.1478	0.1743	0.2536
ENSMUSG00000025450	0.6452	0.6758	1.3252	0.3016	0.2071	0.2003	0.7859	0.5233	0.2537
ENSMUSG00000021003	0.2168	0.1765	0.232	0.2352	0.2755	0.2238	0.2945	0.2993	0.2539
ENSMUSG00000026980	0.3379	0.1501	0.2604	0.2323	0.5139	0.1832	0.2831	0.3224	0.254
ENSMUSG00000046711	0.9365	0.1626	0.1354	0.1715	0.6334	0.5014	0.4124	0.5239	0.254
ENSMUSG00000030672	0.8401	0.5206	0.1354	0.8924	0.4609	0.9405	0.9521	363.278	0.2541
ENSMUSG00000042589	0.0749	0.1302	0.5992	0.0868	0.0789	0.1123	1.8655	0.1449	0.2543
ENSMUSG00000060798	0.4065	0.4094	0.4454	0.5005	0.4201	0.3407	0.3086	0.3934	0.2543
ENSMUSG00000073985	0.1152	0.1741	0.2415	0.1836	0.2312	0.2516	0.5094	0.4673	0.2549
ENSMUSG00000058900	0.2334	0.2873	0.462	0.1378	0.3468	0.0503	0.3057	0.447	0.255
ENSMUSG00000073374	0.3244	0.294	0.2889	0.2929	0.2747	0.1102	0.3346	0.3453	0.2551
ENSMUSG00000037600	1.125	0.4648	0.393	0.4903	1.4401	1.0636	1.0768	0.6727	0.2552
ENSMUSG00000027245	0.091	0.0917	0.1363	0.1934	0.0927	0.2776	0.4215	0.2373	0.2557
ENSMUSG00000056569	0.1625	0.2619	0.1363	0.2763	0.2608	0.3154	0.2874	2.4719	0.2557
ENSMUSG00000026981	0.2232	0.1124	0.013	0.5532	0.5637	0.2887	0.2679	0.3394	0.256
ENSMUSG00000042320	0.1913	0.1927	0.7108	0.2217	0.2636	0.5231	0.3246	0.5466	0.2565
ENSMUSG00000073427	0.0327	0.318	0.1141	0.0694	0.2136	0.2642	0.4279	0.1766	0.2569
ENSMUSG00000009876	0.958	1.0524	1.0039	1.3877	0.0776	0.4225	0.1711	0.7947	0.2569
ENSMUSG00000103839	0.2616	0.5533	0.1919	0.4447	0.1866	0.5585	0.4369	0.3448	0.2572
ENSMUSG00000013367	0.0785	0.2372	0.0274	0.2502	0.14	0.3555	0.0771	0.1592	0.2573
ENSMUSG00000021719	0.223	0.0977	0.1524	0.2884	0.1383	0.2258	0.2667	0.2556	0.2574
ENSMUSG00000051034	0.0699	0.1407	0.183	0.0371	0.2959	0.1017	0.2059	0.1771	0.2576
ENSMUSG00000006362	0.1803	0.1816	0.335	0.2351	0.3434	0.3499	0.4911	1.1135	0.2579
ENSMUSG00000102545	0.4207	0.4501	0.5235	0.391	0.2813	0.5613	0.4132	0.2666	0.2585
ENSMUSG00000021508	0.2629	0.1891	0.0787	0.1596	0.2344	1.0934	0.3321	1.5614	0.2585
ENSMUSG00000031196	0.5127	0.2651	0.3775	0.3974	0.698	0.437	0.2518	0.281	0.2588
ENSMUSG00000008193	0.1914	0.1205	0.2257	0.2288	0.1707	0.0464	0.0235	0.3639	0.2588
ENSMUSG00000007097	0.2145	0.0687	0.1737	0.1968	0.1825	0.2555	0.2011	9.955	0.2588
ENSMUSG00000022802	0.2108	0.2654	0.2982	0.1568	0.2631	0.1943	0.2071	0.2671	0.2591
ENSMUSG00000032253	0.2925	0.2738	0.4123	0.3895	0.3379	0.3818	0.3056	0.4303	0.2592
ENSMUSG00000012609	0.5015	0.4745	0.5119	0.4959	0.4586	0.4866	0.4077	0.4909	0.2593
ENSMUSG00000035919	0.5057	0.2435	0.3341	0.3036	0.4508	0.1813	0.0756	0.2006	0.2594
ENSMUSG00000043419	0.0989	0.166	0.0691	0.1401	0.3822	0.224	0.3563	0.4012	0.2594
ENSMUSG00000051457	0.1466	0.2362	0.1536	0.5139	0.2745	0.0854	0.3744	0.5054	0.2594
ENSMUSG00000037754	0.3181	0.2813	0.374	0.338	0.4081	0.2711	0.3278	0.5507	0.2594
ENSMUSG00000037306	0.1919	0.3019	0.2765	0.2421	0.4384	0.2677	0.3299	0.766	0.2594
ENSMUSG00000087644	0.4525	0.3797	0.3556	0.4005	0.1345	0.3293	0.5556	0.5352	0.2595
ENSMUSG00000047181	0.1625	0.3272	0.1915	0.1942	0.3621	0.1774	0.1796	0.35	0.2596
ENSMUSG00000056529	0.2076	0.133	0.2373	0.3808	0.3364	0.1099	0.1668	0.287	0.2597
ENSMUSG00000037032	0.1868	0.0784	0.2447	0.1158	0.0694	0.4683	0.1071	0.2999	0.2602
ENSMUSG00000070565	0.2198	0.2414	0.2041	0.4404	0.4408	0.3296	0.368	0.3545	0.2603
ENSMUSG00000054626	0.0882	0.1185	0.0616	0.25	0.0787	0.1713	0.2023	0.3579	0.2603
ENSMUSG00000028873	0.1723	0.1335	0.0139	0.2394	0.4136	0.2572	0.2995	0.4435	0.2606
ENSMUSG00000061815	0.0884	0.2671	0.3088	0.3756	0.3152	0.5432	0.4052	0.2689	0.2607
ENSMUSG00000018068	0.1747	0.228	0.3932	0.1374	0.2422	0.2511	0.2669	0.4525	0.2607
ENSMUSG00000032202	0.5661	0.2851	0.686	0.2631	0.4574	0.206	0.2433	0.1435	0.2609
ENSMUSG00000057315	0.4137	0.1887	0.3354	0.3648	0.6541	0.356	0.3987	0.4669	0.2609
ENSMUSG00000028337	0.0744	0.0963	0.1447	0.079	0.0758	0.0928	0.167	0.3662	0.2611
ENSMUSG00000028549	0.563	0.4924	0.7297	0.3777	0.3698	0.5032	0.2765	0.2554	0.2622
ENSMUSG00000109379	0.0667	0.1679	0.0349	0.2834	0.0892	0.0324	0.1965	0.0338	0.2623
ENSMUSG00000029919	0.0641	0.043	0.291	0.3177	0.0476	0.228	0.0525	0.2058	0.2625
ENSMUSG00000052676	0.3692	0.5	0.5869	0.5544	0.4653	0.3211	0.3251	0.3097	0.2628
ENSMUSG00000098912	0.1486	0.2045	0.2855	0.1842	0.1678	0.3653	0.4136	0.3415	0.263
ENSMUSG00000043929	0.2607	0.2483	0.2658	0.2919	0.4773	0.1572	0.1938	0.25	0.2632
ENSMUSG00000116571	0.5354	0.4493	0.6546	0.5688	0.1591	1.6452	0.9643	0.2714	0.2632
ENSMUSG00000027210	0.302	0.109	0.4717	0.3693	0.2235	0.2765	0.2631	0.4333	0.2633
ENSMUSG00000039131	0.0179	0.018	0.1124	2.3927	3.1713	5.8801	0.1932	0.3806	0.2636
ENSMUSG00000030745	0.1239	0.2079	0.1514	0.3948	0.0552	0.02	0.1622	0.6907	0.2639
ENSMUSG00000034601	0.2218	0.3409	0.4893	0.2604	0.3434	0.3511	0.4472	0.5207	0.264
ENSMUSG00000032122	0.1756	0.0832	0.1949	0.2305	0.2947	0.3408	0.3247	0.2618	0.2641
ENSMUSG00000022637	0.3341	0.2441	0.4943	0.4245	0.5782	0.4831	0.5148	0.4782	0.2641
ENSMUSG00000057147	0.3706	0.2239	0.301	0.2362	0.6277	0.4045	0.3003	0.1409	0.2642
ENSMUSG00000081058	0.471	0.4065	0.0705	0.4288	1.6794	2.3502	0.8592	0.5457	0.2646
ENSMUSG00000023873	0.0898	0.0302	0.1255	0.1908	0.0267	0.1743	0.1765	0.0304	0.2649
ENSMUSG00000030031	0.1752	0.1357	0.2824	0.0716	0.3724	0.353	0.2515	0.5601	0.2649
ENSMUSG00000006649	0.2903	0.1462	0.2499	0.1321	0.4528	0.2816	0.4684	0.2417	0.265
ENSMUSG00000024270	0.4212	0.1357	0.0353	0.2327	0.2704	0.2779	0.3972	0.2562	0.265
ENSMUSG00000024660	0.2536	0.2554	0.1495	0.2694	0.3533	0.1538	0.7475	0.675	0.265
ENSMUSG00000027263	0.2616	0.1399	0.257	0.33	0.3717	0.4918	0.2891	0.3066	0.2652
ENSMUSG00000069808	0.415	0.2507	0.3044	0.1873	0.3977	0.3825	0.1427	0.4418	0.2652
ENSMUSG00000068966	0.3741	0.1988	0.2831	0.2539	0.5188	0.1714	0.2756	0.1791	0.2656
ENSMUSG00000038298	4.3808	1.0883	1.0112	0.738	6.3829	1.367	0.9289	0.6065	0.2656
ENSMUSG00000097286	0.4633	0.4433	0.5017	0.6234	0.4888	0.2098	0.0986	0.1644	0.2657
ENSMUSG00000073557	0.2428	0.2583	0.3648	0.2141	0.2327	0.3422	0.3104	0.7476	0.2657
ENSMUSG00000027611	0.2027	0.5444	0.6728	0.5025	0.482	0.2623	0.3651	0.9935	0.2658
ENSMUSG00000018334	0.2705	0.1265	0.4252	0.4105	0.2153	0.4031	0.1993	1.1852	0.266
ENSMUSG00000078122	0.1458	0.0839	0.371	0.0885	0.0928	0.1415	0.1228	0.3801	0.2662
ENSMUSG00000090785	0.271	1.0233	1.5618	0.7916	0.1208	0.4601	0.3993	0.4121	0.2664
ENSMUSG00000049353	0.5554	0.2471	0.3113	0.2744	0.1612	0.2381	0.2664	0.275	0.2667
ENSMUSG00000086587	1.085	0.8878	0.7817	0.4322	1.1486	0.0658	0.3997	0.7563	0.2667
ENSMUSG00000027805	0.8527	0.2537	0.2437	0.4117	0.7948	0.094	0.533	2.8098	0.2668
ENSMUSG00000095315	0.1207	0.243	0.6322	0.3525	0.4303	0.6439	0.3852	0.3976	0.2669
ENSMUSG00000034330	0.1437	0.1126	0.4852	0.5597	0.427	0.4338	0.1725	0.6151	0.2669
ENSMUSG00000036362	0.4343	0.4101	0.3414	1.1246	1.5004	0.7902	0.3733	0.8257	0.2669
ENSMUSG00000053819	0.2258	0.1383	0.1695	0.2625	0.272	0.2635	0.3596	0.3248	0.267
ENSMUSG00000022335	0.1125	0.0944	0.2848	0.0995	0.1671	0.3274	0.3498	0.3515	0.2672
ENSMUSG00000090115	0.1839	0.2577	0.2347	0.1869	0.1283	0.225	0.2985	0.2595	0.2673
ENSMUSG00000096950	0.0209	0.1474	0.1753	0.0889	0.1492	0.1015	0.2876	0.2969	0.2673
ENSMUSG00000028111	0.3177	0.7313	1.0464	0.0964	0.6069	0.6166	0.6242	0.5522	0.2677
ENSMUSG00000032400	0.1442	0.1452	0.1679	0.1872	0.1428	0.6219	0.1731	0.1787	0.2678
ENSMUSG00000028541	0.0682	0.0137	0.1858	0.0435	0.073	0.1191	0.134	0.2351	0.2682
ENSMUSG00000027463	0.3224	0.1249	0.052	0.0527	0.0663	0.2407	0.1705	0.4526	0.2682
ENSMUSG00000108842	0.2729	0.1099	0.2573	0.058	0.3892	0.1853	0.2412	0.5256	0.2683
ENSMUSG00000031298	0.052	0.144	0.1499	0.1381	0.1623	0.2902	0.1277	0.5273	0.2684
ENSMUSG00000053063	0.2607	0.1375	0.1431	0.3033	0.6419	0.2048	0.2195	0.4405	0.2685
ENSMUSG00000030528	0.821	0.8189	0.5981	0.7143	0.5228	0.4173	0.1229	0.3488	0.269
ENSMUSG00000026979	0.1921	0.088	0.2319	0.2845	0.4983	0.4802	0.2688	0.3129	0.2691
ENSMUSG00000003352	0.0856	0.0689	0.1793	0.3272	0.1068	0.1661	0.1009	0.8675	0.2692
ENSMUSG00000051235	0.0972	0.0356	0.1667	0.1503	0.0946	0.1801	0.3126	0.0896	0.2694
ENSMUSG00000027368	0.1713	0.1035	0.1077	0.1092	0.3054	0.0665	0.7068	0.6947	0.2695
ENSMUSG00000039191	0.5436	0.2819	0.3215	0.4174	0.4558	0.3551	0.2485	0.3274	0.2699
ENSMUSG00000049804	0.103	0.1296	0.1079	0.1094	0.1913	0.2248	0.1518	0.4003	0.27
ENSMUSG00000027339	0.1202	0.0922	0.2279	0.1337	0.1377	0.1388	0.1124	0.4699	0.27
ENSMUSG00000020783	0.4538	0.3407	0.3129	0.4482	0.511	0.3978	0.3636	0.4762	0.27
ENSMUSG00000071047	0.1526	0.3074	0.2239	0.2919	0.1089	0.0296	0.3898	0.0929	0.2701
ENSMUSG00000071714	0.1593	0.0729	0.1972	0.2307	0.3098	0.2248	0.2844	0.5431	0.2704
ENSMUSG00000079442	0.2223	0.2026	0.1553	0.1799	0.302	0.1746	0.208	0.4723	0.2706
ENSMUSG00000022723	0.2538	0.2066	0.2999	0.1491	0.2214	0.131	0.2174	0.3394	0.2707
ENSMUSG00000029312	0.5704	0.2773	0.3916	0.6268	0.9294	0.4008	0.5603	0.5185	0.2707
ENSMUSG00000105957	0.4959	0.3607	1.3569	0.5853	0.4912	0.1871	0.4059	0.391	0.2709
ENSMUSG00000031937	0.0689	0.1736	0.1084	0.0732	0.0307	0.0334	0.5756	0.4543	0.2711
ENSMUSG00000036792	0.2202	0.2535	0.2821	0.3082	0.2337	0.2883	0.309	0.3367	0.2715
ENSMUSG00000031458	1.3062	0.7589	0.4738	0.6671	1.5452	0.7556	1.3078	1.0951	0.2717
ENSMUSG00000062312	0.0922	0.199	0.2485	0.3218	0.1879	0.1917	0.3235	0.641	0.2719
ENSMUSG00000070997	0.1845	0.13	0.116	0.1568	0.296	0.1611	0.2356	0.0561	0.2721
ENSMUSG00000029563	0.2393	0.2494	0.2992	0.4817	0.2508	0.3666	0.2722	0.2171	0.2724
ENSMUSG00000030486	0.3279	0.381	0.2643	0.4287	0.5396	0.5873	0.3221	0.537	0.2728
ENSMUSG00000063894	0.4703	0.5124	0.5009	0.3603	0.4536	0.2543	0.3862	0.5471	0.2728
ENSMUSG00000050232	0.4757	0.1597	0.6647	0.5896	0.7422	0.0769	0.5063	1.3666	0.2728
ENSMUSG00000038782	0.1111	0.1119	0.0291	0.0295	0.1238	0.2695	0.1091	0.1689	0.273
ENSMUSG00000053414	0.3512	0.3455	0.428	0.269	0.6917	0.4359	0.3049	0.323	0.273
ENSMUSG00000020701	0.351	0.324	0.5363	0.5126	0.5215	0.3973	0.6177	0.4299	0.2732
ENSMUSG00000021298	0.1011	0.0255	0.053	0.2148	0.1577	0.0491	0.0993	0.2819	0.2734
ENSMUSG00000058966	0.0523	0.1229	0.0548	0.0371	0.0311	0.0169	0.0857	0.3359	0.2743
ENSMUSG00000034438	0.4584	0.4617	0.9399	1.0375	0.8529	0.2901	0.607	1.6773	0.2743
ENSMUSG00000020331	0.2363	0.2163	0.2026	0.1597	0.1915	0.3335	0.2532	0.1089	0.2745
ENSMUSG00000041272	0.2074	0.2816	0.1796	0.2299	0.6674	0.4551	0.4518	0.3018	0.2749
ENSMUSG00000052917	0.2899	0.2227	0.3707	0.2975	0.3504	0.2765	0.3427	0.4583	0.2754
ENSMUSG00000022064	0.1681	0.1411	0.2129	0.2976	0.2186	0.2379	0.1995	0.1917	0.2755
ENSMUSG00000037432	0.1836	0.1414	0.2489	0.1835	0.3369	0.22	0.1485	0.208	0.276
ENSMUSG00000110424	0.2479	0.2496	0.1905	0.1931	0.162	0.1924	0.211	0.1508	0.2762
ENSMUSG00000029127	0.1157	0.3578	0.3117	0.2019	0.2357	0.4009	0.3896	0.2765	0.2762
ENSMUSG00000043015	0.0873	0.0683	0.1524	0.1648	0.1124	0.1505	0.2095	0.3539	0.2764
ENSMUSG00000028949	0.2011	0.2025	0.3231	0.0427	0.1912	0.2341	0.1053	0.9105	0.2767
ENSMUSG00000060371	0.3339	0.4087	0.2744	0.153	0.4786	0.127	0.2637	0.0996	0.2768
ENSMUSG00000089872	0.317	0.1774	0.2732	0.3368	0.6406	0.4717	0.519	0.65	0.2771
ENSMUSG00000050714	0.2025	0.2913	0.2274	0.1229	0.3804	0.4491	0.2842	0.2126	0.2773
ENSMUSG00000117406	0.3761	0.1623	0.0845	0.0713	0.4191	0.4822	0.1979	0.3949	0.2773
ENSMUSG00000048332	0.5777	0.2435	0.3238	0.5138	1.0899	0.4693	0.3695	0.899	0.2774
ENSMUSG00000032006	0.3481	0.3068	0.2736	0.3467	0.291	0.3589	0.0855	0.75	0.2781
ENSMUSG00000039801	0.3564	0.1794	0.302	0.2839	0.1962	0.2593	0.3295	0.2603	0.2782
ENSMUSG00000096221	0.1257	0.2849	0.6589	0.3673	0.1682	0.366	0.7411	0.6693	0.2782
ENSMUSG00000096054	0.1153	0.1451	0.2771	0.2539	0.3143	0.347	0.4412	0.3608	0.2783
ENSMUSG00000033389	0.1533	0.1188	0.1607	0.4385	0.7675	0.7209	0.417	0.3826	0.2783
ENSMUSG00000020937	0.0405	0.1426	0.2331	0.3438	0.0902	0.471	0.1788	0.3691	0.2784
ENSMUSG00000041153	0.2833	0.3101	0.3356	0.2094	0.4173	0.3705	0.4477	0.4871	0.2785
ENSMUSG00000048728	0.2266	0.4278	0.1781	0.1203	0.5555	0.4397	0.4173	0.9189	0.2785
ENSMUSG00000028871	0.1062	0.0357	0.1113	0.3385	0.2525	0.3092	0.4174	2.6208	0.2785
ENSMUSG00000021795	0.7098	0.4575	0.2975	0.5127	0.6328	0.7439	0.6973	0.6045	0.2791
ENSMUSG00000021253	0.2231	0.1021	0.1275	0.1293	0.1989	0.1378	0.2192	1.6453	0.2792
ENSMUSG00000058163	0.1066	0.1432	0.149	0.1321	0.1743	0.0862	0.1396	0.4324	0.2795
ENSMUSG00000097311	0.0905	0.0521	0.0813	0.2197	0.0576	0.2007	0.2159	0.118	0.2796
ENSMUSG00000031637	0.1582	0.223	0.3481	0.4537	0.268	0.307	0.5594	0.3368	0.28
ENSMUSG00000070420	0.6407	0.932	1.0817	0.5672	1.2058	0.9325	0.7692	1.2631	0.28
ENSMUSG00000020641	0.2058	0.1594	0.1493	0.5549	0.6069	0.1382	0.2488	0.5778	0.2801
ENSMUSG00000034329	0.2578	0.2318	0.1351	0.1956	0.2955	0.1697	0.3075	0.1493	0.2806
ENSMUSG00000033059	0.7849	0.2299	0.2841	0.5457	1.0559	0.4846	0.3364	0.7957	0.2806
ENSMUSG00000029804	0.3609	0.2574	0.3073	0.1358	0.5228	0.4086	0.4284	0.5108	0.2809
ENSMUSG00000029641	0.3428	0.5179	0.2395	0.3642	0.6113	0.1663	0.5052	0.9269	0.2809
ENSMUSG00000030806	0.2287	0.3022	0.5242	0.2277	0.4204	0.208	0.379	0.1304	0.281
ENSMUSG00000038843	0.0715	0.156	0.1873	0.2278	0.1699	0.104	0.2926	0.4349	0.2811
ENSMUSG00000030256	0.8068	0.2365	0.5137	0.4122	0.4461	0.7035	0.1304	0.8283	0.2811
ENSMUSG00000020788	0.3509	0.4188	0.2451	0.3037	0.3128	0.1891	0.3319	1.0803	0.2811
ENSMUSG00000040929	0.2426	0.2317	0.1108	0.2114	0.183	0.0785	0.1588	0.1009	0.2813
ENSMUSG00000068205	0.4261	0.0872	0.1744	0.1909	0.3561	0.155	0.255	0.3442	0.2814
ENSMUSG00000027641	0.3206	0.346	0.324	0.4622	0.3573	0.1667	0.3037	0.7198	0.2814
ENSMUSG00000026723	0.4832	0.2883	0.4313	0.6083	0.4148	0.3125	0.0879	0.3447	0.2815
ENSMUSG00000110317	0.2675	0.7696	1.0211	0.2638	0.3236	0.4635	0.4879	0.6198	0.2817
ENSMUSG00000044337	0.3075	0.0619	0.043	0.479	0.6213	1.2928	0.1812	2.3899	0.2821
ENSMUSG00000048482	0.4195	0.1667	0.1619	0.1407	0.4724	0.2999	0.206	0.2462	0.2822
ENSMUSG00000044768	0.2408	0.1639	0.1601	0.1993	0.4649	0.3013	0.3344	0.3266	0.2825
ENSMUSG00000031608	0.1437	0.1184	0.0411	0.3192	0.1863	0.1901	0.1668	0.3709	0.2826
ENSMUSG00000024940	0.2951	0.3124	0.341	0.4019	0.2968	0.3084	0.2081	1.1278	0.2827
ENSMUSG00000075033	0.1386	0.0752	0.1229	0.1699	0.0951	0.031	0.1781	0.3243	0.283
ENSMUSG00000026155	0.6143	0.174	0.3017	0.3263	1.9167	0.4284	0.5091	0.2335	0.2831
ENSMUSG00000038668	0.24	0.3061	0.2683	0.2889	0.6989	1.3352	0.3458	0.7462	0.2832
ENSMUSG00000047904	0.3523	0.2257	0.2349	0.1701	0.4568	0.1864	0.6291	0.1299	0.2834
ENSMUSG00000097974	0.1731	0.1549	0.1209	0.0204	0.3086	0.2425	0.1889	0.117	0.2836
ENSMUSG00000010660	0.0444	0.0894	0.2093	0.165	0.0593	0.1722	0.3705	0.8998	0.2836
ENSMUSG00000092335	0.0963	0.485	0.3533	0.8697	0.3864	0.2336	0.6623	0.2441	0.2841
ENSMUSG00000089875	0.2627	0.3042	0.5368	0.4186	0.3981	0.1402	0.529	0.3595	0.2841
ENSMUSG00000062704	0.8669	0.4365	1.514	2.1486	1.4168	0.7009	0.7096	0.4394	0.2841
ENSMUSG00000022146	0.17	0.1084	0.2256	0.2347	0.2778	0.2859	0.2393	0.7237	0.2841
ENSMUSG00000038065	0.3736	0.2063	0.1894	0.1408	0.1826	0.4677	0.1657	0.733	0.2843
ENSMUSG00000022661	0.4546	0.3121	0.0433	0.0439	0.3684	0.1404	0.2842	1.5922	0.2844
ENSMUSG00000020914	0.099	0.069	0.0798	0.2346	0.2512	0.1773	0.1122	0.3705	0.2845
ENSMUSG00000019817	0.1229	0.1768	0.092	0.1771	0.0861	0.0937	0.0862	0.267	0.2848
ENSMUSG00000100954	0.1207	0.1945	0.1771	0.3077	0.4519	0.609	0.6165	0.2692	0.2848
ENSMUSG00000028789	1.1085	1.2537	0.8042	0.4348	0.3953	0.5626	0.268	0.5706	0.285
ENSMUSG00000022179	0.7135	0.6287	1.0047	0.4026	0.4969	0.3461	0.5256	1.2658	0.285
ENSMUSG00000060063	0.29	0.0487	0.0506	0.2567	0.4739	0.1407	0.6171	0.245	0.2851
ENSMUSG00000031227	0.6959	0.2141	0.2431	0.575	1.3098	0.7878	0.8165	0.49	0.2851
ENSMUSG00000019846	0.2218	0.2749	0.4171	0.2718	0.2484	0.298	0.4525	0.7956	0.2851
ENSMUSG00000114535	0.2332	0.0294	0.3971	0.4955	0.104	0.2829	0.2291	0.2365	0.2866
ENSMUSG00000021108	0.3645	0.1193	0.1815	0.1839	0.3737	0.3626	0.2328	0.5821	0.2867
ENSMUSG00000097787	0.375	0.3776	0.7859	0.7082	0.6686	0.8895	0.8186	0.4647	0.2868
ENSMUSG00000020961	0.408	0.1388	0.26	0.2343	0.3244	0.3691	0.2004	0.2571	0.2873
ENSMUSG00000052364	0.2125	0.2408	0.4176	0.1129	0.4974	0.0258	0.1566	0.2963	0.2873
ENSMUSG00000057329	0.1274	0.1358	0.0707	0.1911	0.2004	0.1745	0.2724	0.2659	0.2874
ENSMUSG00000029253	0.2314	0.1717	0.2808	0.3882	0.4778	0.3782	0.7179	0.4075	0.2874
ENSMUSG00000085211	1.3456	1.4729	1.6553	0.0621	0.3129	3.2925	0.5747	0.2373	0.2876
ENSMUSG00000029206	0.1401	0.295	0.8008	0.3383	0.1817	0.4573	0.3253	0.1937	0.288
ENSMUSG00000062110	0.6196	0.2277	0.3685	0.2757	0.4628	0.2275	0.2796	0.4075	0.2881
ENSMUSG00000034401	0.1955	0.1354	0.3201	0.2726	0.2723	0.2964	0.3001	0.2849	0.2883
ENSMUSG00000057948	0.132	0.1625	0.3074	0.0312	0.2746	0.2562	0.2593	0.5502	0.2884
ENSMUSG00000027469	0.1027	0.1921	0.0461	0.1091	0.157	0.1281	0.0577	0.1934	0.2885
ENSMUSG00000086382	1.3706	0.8873	1.5388	0.728	1.7455	1.1399	0.4808	0.5955	0.2887
ENSMUSG00000025240	0.7711	0.1479	0.5387	0.2145	1.8004	0.2138	0.4148	0.2606	0.2888
ENSMUSG00000027217	0.2938	0.2705	0.1935	0.3389	0.2021	0.1222	0.3298	0.417	0.2889
ENSMUSG00000022594	0.0883	0.2075	0.0617	0.2971	0.2231	0.557	0.1301	2.4923	0.2894
ENSMUSG00000005465	0.3534	0.0395	0.3292	0.1669	0.4026	0.1334	0.3472	0.4579	0.2896
ENSMUSG00000109715	0.0491	0.0989	0.1029	0.1565	0.0876	0.0476	0.0241	0.2738	0.2897
ENSMUSG00000070305	0.4322	0.4055	0.4014	0.6052	0.6655	0.5146	0.4438	0.5278	0.2897
ENSMUSG00000031561	0.4492	0.351	0.1616	0.4202	1.1833	0.3708	0.5202	0.1767	0.29
ENSMUSG00000027676	0.2305	0.5014	0.5797	0.3624	0.1891	0.1968	0.2898	0.215	0.2901
ENSMUSG00000022358	0.5411	0.2279	0.3917	0.533	0.6577	0.4486	0.1933	1.6058	0.2901
ENSMUSG00000025473	0.0444	0.0447	0.093	0.11	0.066	0.2297	0.1017	0.495	0.2909
ENSMUSG00000022114	0.4932	0.4636	0.3101	0.5589	0.557	0.351	0.5168	0.7334	0.291
ENSMUSG00000017764	0.4935	0.2237	0.4655	0.1835	0.704	0.7902	0.7514	0.8256	0.2911
ENSMUSG00000040287	0.1349	0.1902	0.5656	0.172	0.1925	0.3142	0.106	2.5445	0.2918
ENSMUSG00000038146	0.1951	0.1367	0.1245	0.1622	0.2042	0.1976	0.3	0.6451	0.2919
ENSMUSG00000030337	0.216	0.3875	0.5729	0.1864	0.1926	0.3799	0.3249	0.5612	0.292
ENSMUSG00000036805	0.4668	0.171	0.4447	0.0902	0.2648	0.4118	0.667	0.2582	0.2921
ENSMUSG00000087174	0.4801	0.3377	0.551	0.5667	0.3329	0.3402	0.2695	0.5099	0.2922
ENSMUSG00000054814	0.7177	0.2909	0.7612	0.5021	0.9441	0.4246	0.6104	0.559	0.2926
ENSMUSG00000030600	0.1401	0.2469	0.1101	0.1302	0.2186	0.2209	0.2064	0.1243	0.2927
ENSMUSG00000106365	0.2605	0.1874	0.546	0.2372	0.5308	0.5778	0.5118	0.6414	0.2927
ENSMUSG00000087377	0.2981	0.075	0.1562	0.2375	0.3321	0.6507	0.5855	0.3022	0.293
ENSMUSG00000014303	0.2668	0.2845	0.1151	0.2334	0.3218	0.3045	0.5395	0.8114	0.2931
ENSMUSG00000041189	0.3525	0.3004	0.5967	0.5761	0.1209	0.3157	0.1864	1.237	0.2932
ENSMUSG00000078794	0.1378	0.0694	0.3128	0.1707	0.1842	0.0668	0.1353	0.9078	0.2934
ENSMUSG00000045362	0.1706	0.0859	0.1117	0.2039	0.0951	0.1448	0.0419	0.1513	0.2935
ENSMUSG00000035735	0.0955	0.0481	0.3003	0.0761	0.2236	0.197	0.2932	0.2663	0.2935
ENSMUSG00000036676	0.4913	0.3324	0.2655	0.4485	0.7597	0.3799	0.3243	0.4281	0.2944
ENSMUSG00000105245	0.2497	0.1509	0.314	0.3183	0.1781	1.5993	0.7359	0.0506	0.2946
ENSMUSG00000007379	0.1301	0.0504	0.0629	0.202	0.0357	0.1554	0.1376	0.1522	0.2951
ENSMUSG00000026134	0.2658	0.2444	0.3997	0.4174	0.5564	0.3364	0.2384	0.3398	0.2954
ENSMUSG00000028312	0.5262	0.1514	0.1444	0.3061	0.335	0.158	0.0861	0.3048	0.2956
ENSMUSG00000038085	0.3185	0.2672	0.4264	0.2255	0.0631	0.3777	0.6082	0.6995	0.2957
ENSMUSG00000107201	0.0903	0.0303	0.1576	0.032	0.3219	0.4379	0.1478	0.0305	0.2958
ENSMUSG00000102694	0.0274	0.0551	0.0573	0.0872	0.0244	0.0531	0.2149	0.1109	0.2958
ENSMUSG00000013089	0.6523	0.3706	0.3505	0.5863	0.7754	0.2921	0.1643	1.0005	0.296
ENSMUSG00000019796	0.261	0.1618	0.0631	0.3626	0.3938	0.2338	0.0986	0.1628	0.2961
ENSMUSG00000016494	0.2636	0.1422	0.2663	0.14	0.3105	0.3014	0.1664	2.7487	0.2962
ENSMUSG00000023908	0.0754	0.2656	0.1184	0.4603	0.487	0.4021	0.5551	0.382	0.2963
ENSMUSG00000031925	0.156	0.1152	0.1526	0.3425	0.1762	0.3936	0.2554	0.5378	0.2965
ENSMUSG00000019891	0.2262	0.1518	0.3061	0.2703	0.5965	0.4023	0.5184	0.5733	0.2965
ENSMUSG00000114430	0.4614	0.3753	0.2976	0.2828	0.3481	0.1205	0.4707	0.3419	0.2966
ENSMUSG00000040061	0.0832	0.1362	0.2725	0.1547	0.102	0.1009	0.1942	0.5484	0.2966
ENSMUSG00000054519	0.4023	0.4051	0.548	0.2137	0.4662	0.3123	0.2371	0.8361	0.2966
ENSMUSG00000027695	0.3548	0.176	0.2885	0.4725	0.4484	0.5086	0.5149	0.4885	0.2967
ENSMUSG00000047757	0.1161	0.0468	0.0487	0.222	0.0828	0.1802	0.2965	0.4943	0.2967
ENSMUSG00000026565	0.2233	0.1666	0.2946	0.1581	0.2175	0.2528	0.398	0.2012	0.2968
ENSMUSG00000034518	0.5514	0.6611	0.6191	0.2929	0.7959	0.4841	0.5159	0.5058	0.2969
ENSMUSG00000091183	0.0201	0.1217	0.1056	0.2782	0.1257	0.0782	0.099	0.0613	0.2971
ENSMUSG00000028583	0.1888	0.0761	0.1583	0.0802	0.0673	0.1832	0.1113	2.9102	0.2971
ENSMUSG00000054939	0.2444	0.2695	0.3902	0.3091	0.3009	0.271	0.3887	0.2832	0.2975
ENSMUSG00000042473	1.0009	0.3713	0.9108	0.4617	1.7141	0.1533	0.4786	0.3338	0.2978
ENSMUSG00000001103	0.3535	0.4068	1.6933	0.0536	0.3601	0.49	0.6448	0.4608	0.2979
ENSMUSG00000033364	0.2477	0.2744	0.3764	0.2368	0.3644	0.7271	0.5658	0.4521	0.2983
ENSMUSG00000116733	0.1822	0.2446	0.3182	0.6451	0.3248	0.2357	0.2386	0.2463	0.2985
ENSMUSG00000054065	0.1139	0.3058	0.2188	0.6451	0.9136	0.5709	0.4847	0.4618	0.2985
ENSMUSG00000106209	0.3909	0.3062	0.1821	0.2768	0.271	0.2107	0.0853	0.1321	0.2989
ENSMUSG00000023828	0.5322	0.3981	0.5896	0.5815	0.9489	0.6492	0.239	0.6475	0.299
ENSMUSG00000046541	0.3655	0.0818	0.2766	0.5176	0.5973	0.3152	0.2194	0.1029	0.2994
ENSMUSG00000031066	0.1305	0.1168	0.0912	0.1849	0.2456	0.0985	0.057	0.2058	0.2994
ENSMUSG00000043833	0.1641	0.4957	0.9088	0.5228	0.2298	0.2047	0.7828	0.4277	0.2996
ENSMUSG00000015501	0.2001	0.1562	0.3617	0.1435	0.2542	0.3883	0.2064	0.4057	0.3
ENSMUSG00000032875	0.1653	0.1857	0.2598	0.1553	0.2494	0.2776	0.4121	0.4254	0.3
ENSMUSG00000015053	0.0763	0.0128	0.0666	0.108	0.204	0.2714	0.1873	0.5156	0.3
ENSMUSG00000014453	0.0509	0.1025	0.08	0.027	0.1134	0.1481	0.075	0.3095	0.3001
ENSMUSG00000032092	0.3349	0.4265	0.516	0.0942	0.7287	0.2771	0.2032	0.01	0.3002
ENSMUSG00000067653	0.0509	0.1025	0.0533	0.0541	0.0907	0.0988	0.175	1.5995	0.3002
ENSMUSG00000044916	0.4073	0.8716	0.6402	0.8653	0.59	2.0253	0.7001	1.1355	0.3003
ENSMUSG00000063193	0.0706	0.2843	0.0247	0.2999	0.2517	0.1141	0.2773	0.5009	0.3007
ENSMUSG00000021103	0.7009	0.231	0.2137	0.2843	1.1361	0.2844	0.3505	0.5039	0.3007
ENSMUSG00000115220	0.6118	0.7188	0.8549	0.4333	0.3636	0.2968	0.3005	0.4135	0.3008
ENSMUSG00000022673	0.631	0.4044	0.6011	0.4062	1.2614	0.5566	0.169	0.5816	0.3008
ENSMUSG00000048915	0.3404	0.1885	0.1784	0.1989	0.349	0.2973	0.2173	0.3279	0.3012
ENSMUSG00000079492	1.2255	0.4628	0.4281	0.0542	2.4581	0.2477	0.3511	0.4141	0.3012
ENSMUSG00000102976	0.5689	0.8823	0.9539	0.4352	0.4971	0.4196	0.3689	0.1961	0.3021
ENSMUSG00000059479	0.0954	0.2562	0.1999	0.0788	0.104	0.2469	0.0833	0.2364	0.3022
ENSMUSG00000034681	0.6152	0.3771	0.6167	0.1705	0.9897	0.5191	0.4204	0.8136	0.3024
ENSMUSG00000031101	0.6153	0.8777	0.5104	0.4357	0.6399	0.4229	0.4533	1.0916	0.3024
ENSMUSG00000045629	0.0947	0.0954	0.1117	0.1635	0.1056	0.2988	0.3373	0.3962	0.3027
ENSMUSG00000052142	0.0701	0.0988	0.5287	0.268	0.2249	0.136	0.5093	0.9377	0.3031
ENSMUSG00000021838	0.3329	0.0798	0.1578	0.1937	0.5653	0.5999	0.3659	0.5465	0.3039
ENSMUSG00000018983	0.1406	0.184	0.1915	0.224	0.3133	0.3001	0.29	0.2565	0.304
ENSMUSG00000020340	0.1642	0.1459	0.2025	0.1026	0.267	0.1969	0.2088	0.3037	0.304
ENSMUSG00000000126	0.1855	0.1038	0.0864	0.0876	0.2022	0.24	0.1012	0.4389	0.304
ENSMUSG00000037525	0.7229	0.6685	0.572	0.4701	0.8285	0.7586	1.1738	0.5833	0.3046
ENSMUSG00000106590	0.186	0.4682	0.2274	0.461	0.4421	0.3609	0.1218	0.2828	0.3047
ENSMUSG00000002020	0.2264	0.0929	0.1318	0.2049	0.0374	0.1058	0.2801	0.3571	0.305
ENSMUSG00000062012	0.3105	0.3648	0.4881	0.3024	0.3922	0.6026	0.3304	0.9182	0.3053
ENSMUSG00000001156	0.9995	0.8209	1.0271	0.8144	0.7959	1.0546	0.6672	0.9445	0.3053
ENSMUSG00000032717	0.1776	0.0671	0.1861	0.1886	0.1781	0.0431	0.2616	0.18	0.3055
ENSMUSG00000035164	0.2807	0.2322	0.4413	0.2343	0.6614	0.3891	0.453	0.3761	0.3056
ENSMUSG00000035898	0.3869	0.1355	0.1322	0.2591	0.4274	0.4734	0.2644	0.5031	0.306
ENSMUSG00000030960	1.1282	0.7444	1.0192	1.0332	1.526	0.8305	0.6497	1.2622	0.306
ENSMUSG00000085514	0.2076	0.2091	1.088	0.3309	0.1851	0.1007	0.102	0.5263	0.3062
ENSMUSG00000030054	0.1558	0.3138	0.7347	0.2482	0.2083	0.0756	0.3826	0.5528	0.3063
ENSMUSG00000019979	0.2052	0.1378	0.1673	0.2665	0.3592	0.1991	0.3509	0.2235	0.3064
ENSMUSG00000020652	0.3402	0.2664	0.1287	0.2409	0.3538	0.2384	0.2413	0.4598	0.3066
ENSMUSG00000051359	0.4239	0.1852	0.3604	0.6796	0.606	0.1707	0.3692	0.5595	0.3066
ENSMUSG00000099481	0.221	0.4583	0.5041	0.5249	0.1391	0.4163	0.3448	0.4746	0.3068
ENSMUSG00000022043	0.3418	0.1497	0.545	0.5683	0.5167	0.3028	0.1898	1.4916	0.3068
ENSMUSG00000020273	0.5374	0.3902	0.6286	0.7169	0.6685	0.4123	0.7489	0.5575	0.3072
ENSMUSG00000022360	0.1413	0.2372	0.2558	0.2684	0.2482	0.3948	0.3534	0.5124	0.3074
ENSMUSG00000051498	0.6076	0.3338	0.4438	0.3716	0.5581	0.4824	0.1085	0.392	0.3077
ENSMUSG00000037617	0.0615	0.1733	0.4122	0.124	0.0822	0.2683	0.3441	0.2056	0.3081
ENSMUSG00000109904	1.4109	0.671	0.2464	0.6245	1.0133	0.2662	0.0385	0.2384	0.3083
ENSMUSG00000026463	0.2577	0.2483	0.411	0.2381	0.3247	0.212	0.3302	0.5681	0.3085
ENSMUSG00000042215	0.2019	0.0678	0.4937	0.0477	0.54	0.0653	0.1763	0.1592	0.3088
ENSMUSG00000101342	0.7852	0.7907	2.2216	0.7507	0.63	0.9904	1.1569	0.2388	0.3088
ENSMUSG00000040978	0.2573	0.2016	0.1798	0.1519	0.2294	0.1665	0.0843	0.058	0.3092
ENSMUSG00000031803	0.4043	0.1131	0.2119	0.0955	0.3605	0.0436	0.1986	0.3416	0.3092
ENSMUSG00000002033	0.5038	0.4017	0.286	0.446	0.3182	0.0815	0.9692	0.5959	0.3096
ENSMUSG00000055980	0.1651	0.2872	0.118	0.0718	0.3212	0.2112	0.317	0.175	0.3099
ENSMUSG00000026707	0.2331	0.1933	0.3735	0.2767	0.3911	0.4789	0.2693	0.2641	0.31
ENSMUSG00000025916	0.4506	0.4991	0.0472	0.4787	0.482	0.3935	0.3098	0.1827	0.3101
ENSMUSG00000062818	0.5438	0.1237	0.0919	0.3727	0.4692	0.0766	0.0862	0.329	0.3104
ENSMUSG00000035640	0.206	0.1937	0.3311	0.2189	0.2327	0.3999	0.1079	0.5571	0.3106
ENSMUSG00000048794	0.0832	0.3186	0.5932	0.1238	0.1187	0.5816	0.2126	0.1688	0.311
ENSMUSG00000035299	0.0408	0.0411	0.1605	0.1519	0.1366	0.327	0.1906	0.4556	0.3112
ENSMUSG00000020023	0.7483	0.2898	0.6133	0.4688	1.1974	0.6982	0.4901	1.031	0.3113
ENSMUSG00000052852	0.267	0.2689	0.4547	0.4255	0.2976	0.2753	0.1475	1.1337	0.3117
ENSMUSG00000027130	0.5333	0.4419	0.7287	0.5092	0.5898	0.4782	0.4112	0.6023	0.312
ENSMUSG00000104606	0.127	0.0639	0.6985	0.236	0.3113	0.2464	0.0624	0.2896	0.3121
ENSMUSG00000036304	0.0706	0.0947	0.0986	0.1374	0.1048	0.251	0.2772	0.6319	0.3121
ENSMUSG00000103183	0.0334	0.2189	0.508	0.1598	0.0894	0.0973	0.3777	0.4407	0.3123
ENSMUSG00000104520	0.1271	0.192	0.1332	0.3375	0.3399	1.2948	1.0611	0.3221	0.3124
ENSMUSG00000029049	0.4925	0.4639	0.3995	0.1856	0.2832	0.2775	0.4369	0.4349	0.3124
ENSMUSG00000073771	0.5656	0.4805	1.1483	0.4318	0.4254	0.4459	0.5729	0.3404	0.3128
ENSMUSG00000002107	0.3049	0.235	0.2501	0.6872	0.4751	0.7512	0.4037	0.6236	0.3128
ENSMUSG00000041308	0.4509	0.3806	0.2154	0.2043	0.4729	0.4311	0.4103	0.5109	0.3129
ENSMUSG00000018012	0.1062	0.3741	0.8899	0.1691	0.1419	0.412	0.2607	0.3229	0.3131
ENSMUSG00000063903	0.1912	0.3208	0.4674	0.0677	0.0568	0.1237	0.313	0.5814	0.3132
ENSMUSG00000022378	0.4931	0.436	0.3592	0.3513	0.8685	0.3793	0.3544	0.5853	0.3133
ENSMUSG00000041479	0.1993	0.281	0.3064	0.2965	0.2014	0.2192	0.5613	0.5255	0.3136
ENSMUSG00000035725	0.4491	0.2737	0.3591	0.339	0.9693	0.4701	0.1973	0.5392	0.3137
ENSMUSG00000026103	0.2416	0.3718	0.2722	0.3389	0.2682	0.2123	0.3447	0.9796	0.3137
ENSMUSG00000086591	0.4793	0.4827	0.4186	0.1697	0.2137	0.5426	0.157	0.243	0.3142
ENSMUSG00000071103	0.2283	0.092	0.3828	0.1455	0.1018	0.6867	0.3588	0.324	0.3142
[truncated: 11,453 more rows]
