# Supplementary material for: Hu-lu-su-pian ameliorates hepatic steatosis by regulating CIDEA expression in AKT-driven MASLD mice
Source: Front Pharmacol. 2025 Jan 31;15:1503247. doi: 10.3389/fphar.2024.1503247 (PMC11825746; doi:10.3389/fphar.2024.1503247)
Supplement: Supplementary file 4 [file DataSheet3.xlsx]

## Sheet: Sheet1
Index	WT1	WT2	WT3	AKT1	AKT2	AKT3	HLSP1	HLSP3	HLSP4
ENSMUSG00000000001	1260	595	497	865	1793	1142	1049	801	792
ENSMUSG00000000028	24	15	10	5	21	18	10	15	20
ENSMUSG00000000031	0	0	8	1	1	4	8	1430	2
ENSMUSG00000000037	0	0	2	1	0	0	0	7	0
ENSMUSG00000000049	36113	18843	19851	13581	42626	17134	15943	13603	13559
ENSMUSG00000000056	417	235	253	208	492	317	162	347	217
ENSMUSG00000000058	54	28	35	119	124	219	39	186	45
ENSMUSG00000000078	104	42	55	217	363	615	155	194	121
ENSMUSG00000000085	112	132	159	112	142	171	198	161	150
ENSMUSG00000000088	1731	628	576	473	2214	455	222	578	270
ENSMUSG00000000093	56	64	108	81	86	107	113	78	84
ENSMUSG00000000094	0	0	0	4	0	0	0	2	0
ENSMUSG00000000120	23	15	16	14	54	16	27	10	20
ENSMUSG00000000125	0	0	4	0	0	0	0	3	0
ENSMUSG00000000126	9	5	4	4	11	12	5	21	15
ENSMUSG00000000127	78	50	52	40	121	66	35	56	61
ENSMUSG00000000131	353	319	417	404	447	515	554	554	496
ENSMUSG00000000134	235	202	217	174	380	304	351	288	329
ENSMUSG00000000142	35	74	42	47	84	117	123	85	82
ENSMUSG00000000148	138	80	107	89	221	183	150	150	141
ENSMUSG00000000149	1664	1020	1194	1126	1925	1629	953	803	851
ENSMUSG00000000154	2026	2319	2143	3136	2870	4164	3722	2906	3575
ENSMUSG00000000157	4	12	37	18	7	10	5	18	11
ENSMUSG00000000159	280	151	184	139	263	191	185	124	150
ENSMUSG00000000167	13	8	9	5	9	7	4	6	4
ENSMUSG00000000168	630	307	294	444	1057	509	403	367	324
ENSMUSG00000000171	1896	623	579	476	2538	821	531	671	556
ENSMUSG00000000182	0	0	0	0	1	0	0	0	0
ENSMUSG00000000183	0	0	0	0	0	0	0	6	0
ENSMUSG00000000184	84	53	64	84	91	67	74	102	56
ENSMUSG00000000194	242	138	158	192	295	257	195	234	214
ENSMUSG00000000197	0	4	1	4	0	0	0	6	2
ENSMUSG00000000202	0	0	0	0	0	0	0	0	0
ENSMUSG00000000204	0	10	3	5	2	9	3	23	10
ENSMUSG00000000215	1	0	0	0	0	0	0	0	0
ENSMUSG00000000216	0	0	0	3	2	7	4	5	0
ENSMUSG00000000223	0	3	0	2	0	0	1	5	0
ENSMUSG00000000244	7	2	1	9	3	0	1	9	1
ENSMUSG00000000247	26	19	30	49	42	20	24	33	35
ENSMUSG00000000253	27	18	7	13	26	13	21	142	21
ENSMUSG00000000266	55	62	108	96	102	95	73	70	49
ENSMUSG00000000275	442	466	451	459	749	1037	1270	821	980
ENSMUSG00000000276	13	26	41	24	19	15	42	39	46
ENSMUSG00000000278	678	453	403	460	943	551	577	520	578
ENSMUSG00000000282	76	77	75	81	94	85	66	148	93
ENSMUSG00000000290	50	56	39	57	81	47	60	122	65
ENSMUSG00000000295	66	69	52	81	65	50	46	70	79
ENSMUSG00000000296	99	69	32	68	96	34	34	41	25
ENSMUSG00000000301	7108	5387	4040	3754	6837	3434	4806	3648	4379
ENSMUSG00000000303	569	320	345	343	534	655	298	337	273
ENSMUSG00000000305	10	3	2	5	5	3	8	1	4
ENSMUSG00000000308	0	0	3	1	1	0	0	0	0
ENSMUSG00000000317	24	18	35	17	37	46	44	38	37
ENSMUSG00000000318	3	15	13	16	8	33	29	44	21
ENSMUSG00000000320	10	8	10	16	11	9	8	19	9
ENSMUSG00000000326	6076	3077	3503	2732	7165	4042	2953	3478	3742
ENSMUSG00000000339	105	43	27	22	157	63	45	58	40
ENSMUSG00000000340	755	340	427	443	1194	482	353	314	356
ENSMUSG00000000346	1724	840	818	1003	2343	1134	971	826	738
ENSMUSG00000000355	358	232	267	213	450	315	289	294	301
ENSMUSG00000000359	6	16	39	12	24	17	29	17	29
ENSMUSG00000000365	2	0	0	3	0	0	1	0	0
ENSMUSG00000000374	213	146	209	160	330	302	295	287	251
ENSMUSG00000000378	325	257	282	373	522	680	558	441	501
ENSMUSG00000000384	556	453	469	395	566	737	580	579	571
ENSMUSG00000000385	48	24	36	43	88	59	87	38	40
ENSMUSG00000000392	0	4	7	1	3	1	10	31	4
ENSMUSG00000000399	1569	1157	847	1012	1769	1099	992	1113	977
ENSMUSG00000000402	4	0	3	1	0	2	1	0	0
ENSMUSG00000000409	25	10	27	23	20	30	57	56	23
ENSMUSG00000000411	0	3	0	0	0	4	0	0	0
ENSMUSG00000000416	1	1	12	7	1	6	5	6	2
ENSMUSG00000000420	538	241	223	345	757	508	398	457	308
ENSMUSG00000000435	0	0	0	0	0	0	0	9	0
ENSMUSG00000000439	133	58	100	67	144	68	88	98	66
ENSMUSG00000000440	76	42	41	203	361	205	94	103	82
ENSMUSG00000000441	95	71	85	30	192	56	85	88	62
ENSMUSG00000000486	46	50	37	44	46	63	69	89	54
ENSMUSG00000000489	18	15	16	6	4	12	29	99	6
ENSMUSG00000000530	36	29	41	32	47	12	30	153	40
ENSMUSG00000000531	17	6	8	12	37	35	40	55	30
ENSMUSG00000000532	199	175	109	160	210	223	158	163	154
ENSMUSG00000000538	181	182	222	231	298	269	235	275	252
ENSMUSG00000000544	0	0	0	0	0	0	0	0	0
ENSMUSG00000000552	99	126	70	124	288	193	469	198	215
ENSMUSG00000000555	168	219	159	216	231	265	805	457	449
ENSMUSG00000000561	198	160	184	249	280	381	316	287	286
ENSMUSG00000000562	2	0	0	0	0	2	0	0	0
ENSMUSG00000000563	5203	1874	1763	1666	6086	1849	1210	2170	1244
ENSMUSG00000000567	22	10	14	23	31	25	46	11	14
ENSMUSG00000000568	722	597	689	690	706	497	491	496	478
ENSMUSG00000000579	12	16	15	21	26	33	24	20	18
ENSMUSG00000000581	697	305	254	399	828	533	365	479	398
ENSMUSG00000000594	1856	1174	999	1150	2969	2224	1920	1777	2021
ENSMUSG00000000600	107	163	230	194	155	208	299	276	277
ENSMUSG00000000605	605	372	472	453	802	466	591	523	482
ENSMUSG00000000617	0	1	0	0	0	0	0	0	0
ENSMUSG00000000627	3	2	1	0	1	3	0	6	3
ENSMUSG00000000628	11	1	4	47	65	92	24	447	37
ENSMUSG00000000631	785	880	1149	869	1170	1119	1023	1128	1074
ENSMUSG00000000673	7659	8724	6806	6716	7851	6832	7830	6870	8981
ENSMUSG00000000682	63	66	47	78	62	67	103	152	76
ENSMUSG00000000686	83	30	44	53	109	40	31	32	52
ENSMUSG00000000690	9	0	8	0	3	12	6	10	2
ENSMUSG00000000693	7	19	9	11	25	18	23	44	47
ENSMUSG00000000708	730	330	487	406	1296	463	438	366	317
ENSMUSG00000000711	940	504	397	443	1126	687	446	513	448
ENSMUSG00000000724	1	0	0	0	0	0	0	0	0
ENSMUSG00000000730	0	0	0	0	2	0	0	2	0
ENSMUSG00000000731	0	0	0	0	0	0	0	0	0
ENSMUSG00000000732	17	16	22	11	16	13	18	46	41
ENSMUSG00000000738	431	316	265	390	750	507	392	398	362
ENSMUSG00000000739	367	573	885	246	183	794	306	284	372
ENSMUSG00000000740	6928	6283	4863	4092	7227	6172	6197	5580	5523
ENSMUSG00000000743	899	481	523	442	1265	674	471	489	501
ENSMUSG00000000751	293	111	108	126	367	156	105	190	146
ENSMUSG00000000753	10955	7577	6115	5952	12589	8693	6952	5984	7330
ENSMUSG00000000759	176	223	420	206	212	357	467	377	443
ENSMUSG00000000776	53	40	43	30	83	45	51	82	46
ENSMUSG00000000782	55	31	36	37	69	51	43	56	39
ENSMUSG00000000787	867	549	635	672	1547	623	705	766	619
ENSMUSG00000000791	34	9	11	16	19	5	10	18	15
ENSMUSG00000000794	4	0	0	0	0	0	1	6	0
ENSMUSG00000000804	261	160	171	244	333	264	285	321	256
ENSMUSG00000000805	0	0	0	0	0	0	0	16	0
ENSMUSG00000000811	150	100	64	92	169	98	116	68	86
ENSMUSG00000000817	0	6	3	1	0	0	0	3	7
ENSMUSG00000000823	163	185	185	163	240	153	238	198	133
ENSMUSG00000000826	650	491	460	568	806	706	589	643	545
ENSMUSG00000000827	509	371	364	308	527	436	363	420	309
ENSMUSG00000000838	208	184	148	171	313	179	247	218	241
ENSMUSG00000000861	0	0	6	1	8	4	2	15	3
ENSMUSG00000000869	4	3	6	2	3	3	2	3	4
ENSMUSG00000000876	1033	1109	964	1120	1423	1668	2051	1405	1657
ENSMUSG00000000881	157	135	160	106	175	172	131	167	124
ENSMUSG00000000884	27	10	12	17	42	18	25	12	8
ENSMUSG00000000889	0	0	0	0	0	0	0	1	0
ENSMUSG00000000901	10	9	6	10	6	1	13	20	17
ENSMUSG00000000902	319	223	377	280	341	358	306	328	366
ENSMUSG00000000903	23	40	42	10	7	10	0	6	8
ENSMUSG00000000915	254	251	371	215	368	286	372	332	315
ENSMUSG00000000916	25	45	87	35	85	88	137	87	95
ENSMUSG00000000934	229	170	162	243	302	248	218	206	217
ENSMUSG00000000942	9	2	3	0	4	1	8	26	2
ENSMUSG00000000948	3	1	0	1	2	1	0	0	2
ENSMUSG00000000957	127	173	302	774	460	820	1299	768	621
ENSMUSG00000000958	34	29	48	42	90	50	86	33	56
ENSMUSG00000000959	866	841	662	775	960	827	923	932	1014
ENSMUSG00000000976	123	109	216	99	148	165	210	178	181
ENSMUSG00000000982	0	0	1	4	5	1	6	8	3
ENSMUSG00000000983	9	4	1	5	5	0	11	5	5
ENSMUSG00000001016	174	127	184	94	210	150	178	170	155
ENSMUSG00000001017	646	505	495	384	764	617	658	656	556
ENSMUSG00000001018	273	225	272	225	356	271	266	263	227
ENSMUSG00000001020	0	1	0	0	0	0	1	0	2
ENSMUSG00000001021	0	0	0	0	0	3	0	0	0
ENSMUSG00000001025	43	32	50	28	44	52	28	320	35
ENSMUSG00000001027	0	7	0	0	1	0	2	108	1
ENSMUSG00000001029	42	26	52	33	56	27	35	82	44
ENSMUSG00000001034	11	29	38	27	39	41	60	78	51
ENSMUSG00000001036	116	89	150	82	128	183	173	226	119
ENSMUSG00000001039	11	7	7	11	11	28	10	26	14
ENSMUSG00000001052	205	164	306	235	326	253	416	352	283
ENSMUSG00000001053	39	35	39	26	35	36	81	54	60
ENSMUSG00000001054	172	112	145	107	257	124	227	175	212
ENSMUSG00000001056	522	429	360	393	557	651	476	386	516
ENSMUSG00000001062	144	197	273	228	251	263	403	333	394
ENSMUSG00000001065	200	405	535	128	263	627	420	352	536
ENSMUSG00000001076	29	20	10	2	21	12	47	14	24
ENSMUSG00000001082	52	75	87	42	76	125	171	170	138
ENSMUSG00000001089	148	125	152	123	218	333	245	282	246
ENSMUSG00000001095	9	25	17	5	14	7	15	2	3
ENSMUSG00000001098	16	12	15	21	28	7	15	31	22
ENSMUSG00000001100	1155	640	457	433	1365	805	629	595	545
ENSMUSG00000001103	7	8	32	1	8	10	13	9	6
ENSMUSG00000001105	753	626	575	660	751	871	579	646	539
ENSMUSG00000001119	110	85	87	133	84	124	109	383	186
ENSMUSG00000001120	5	9	12	3	11	6	2	14	8
ENSMUSG00000001123	3895	2244	1875	2929	6392	3367	2572	2523	3014
ENSMUSG00000001127	750	639	896	602	935	736	910	821	845
ENSMUSG00000001128	223	263	279	291	410	385	486	586	486
ENSMUSG00000001131	2	0	1	11	9	10	5	18	10
ENSMUSG00000001134	188	168	158	178	164	175	145	192	155
ENSMUSG00000001138	138	90	128	117	214	139	228	114	118
ENSMUSG00000001143	218	192	209	142	193	278	261	255	287
ENSMUSG00000001150	160	192	327	175	223	353	302	245	244
ENSMUSG00000001151	100	109	118	97	110	126	165	266	182
ENSMUSG00000001155	5011	5507	7779	4937	5871	5653	6526	4650	5503
ENSMUSG00000001156	103	84	101	79	92	112	70	96	32
ENSMUSG00000001157	167	109	93	136	263	210	167	123	147
ENSMUSG00000001158	351	274	189	266	301	258	155	263	213
ENSMUSG00000001166	8	5	15	15	18	22	13	4	15
ENSMUSG00000001168	1	0	0	0	0	0	0	0	0
ENSMUSG00000001173	60	35	49	51	48	61	62	70	88
ENSMUSG00000001175	3434	2581	2440	3163	4454	3878	3020	3693	3249
ENSMUSG00000001211	2499	2008	1839	2144	3213	3227	3216	2396	2538
ENSMUSG00000001225	1	0	2	0	1	0	2	6	0
ENSMUSG00000001227	43	41	50	43	68	49	80	68	44
ENSMUSG00000001228	15	17	5	6	17	14	3	9	2
ENSMUSG00000001229	411	242	369	290	647	384	477	366	368
ENSMUSG00000001240	189	119	134	132	167	160	125	304	182
ENSMUSG00000001247	261	109	71	42	617	238	222	139	141
ENSMUSG00000001248	168	161	349	144	242	402	480	472	434
ENSMUSG00000001249	5785	5359	4784	5155	7472	6425	5923	5375	6345
ENSMUSG00000001270	71	36	49	80	86	82	88	143	63
ENSMUSG00000001280	326	262	185	261	374	359	343	454	303
ENSMUSG00000001281	33	34	84	64	28	14	60	87	41
ENSMUSG00000001285	502	533	491	504	372	461	531	432	589
ENSMUSG00000001288	54	26	65	46	85	86	105	143	81
ENSMUSG00000001289	1651	1997	1783	1731	1594	2221	2457	2361	2307
ENSMUSG00000001300	21	20	21	57	35	14	29	90	34
ENSMUSG00000001305	77	79	69	61	111	58	53	70	71
ENSMUSG00000001313	142	111	83	225	339	284	211	164	142
ENSMUSG00000001323	706	388	471	593	1021	665	639	474	443
ENSMUSG00000001333	1	0	0	0	1	0	0	5	0
ENSMUSG00000001334	89	66	61	108	88	130	57	145	69
ENSMUSG00000001348	2694	2282	1747	1996	3166	3470	2346	2344	2742
ENSMUSG00000001349	20	1	0	3	0	2	4	30	0
ENSMUSG00000001366	429	254	293	208	604	281	307	342	259
ENSMUSG00000001376	141	136	193	195	147	260	334	290	355
ENSMUSG00000001380	409	140	136	175	417	161	129	160	133
ENSMUSG00000001383	593	449	364	379	638	568	490	488	367
ENSMUSG00000001403	30	37	27	89	57	62	39	60	67
ENSMUSG00000001415	352	370	581	485	486	871	1093	753	777
ENSMUSG00000001416	1202	609	745	549	1384	943	650	695	585
ENSMUSG00000001418	1054	997	678	861	1269	1589	1355	1085	1314
ENSMUSG00000001419	109	150	157	77	242	162	159	246	173
ENSMUSG00000001420	5	19	16	1	27	14	8	10	18
ENSMUSG00000001424	2344	1205	1308	1121	2035	948	605	899	896
ENSMUSG00000001435	9780	8657	8659	6450	12610	9187	11166	7291	9239
ENSMUSG00000001436	79	83	63	53	153	84	91	73	72
ENSMUSG00000001440	1094	763	695	1210	1616	1607	1122	1219	928
ENSMUSG00000001441	252	215	217	206	379	292	272	314	186
ENSMUSG00000001444	2	4	3	5	10	6	3	4	2
ENSMUSG00000001445	581	439	334	377	746	634	455	426	409
ENSMUSG00000001467	2854	1217	1106	1475	3283	1498	1231	1639	1596
ENSMUSG00000001472	1594	1388	1673	1105	2085	2017	1999	1689	1671
ENSMUSG00000001473	115	99	112	106	225	254	169	222	242
ENSMUSG00000001482	229	209	210	262	386	393	193	290	208
ENSMUSG00000001493	7	0	0	3	4	1	5	30	0
ENSMUSG00000001497	4	3	6	4	5	5	7	4	14
ENSMUSG00000001506	63	52	59	107	275	167	108	588	374
ENSMUSG00000001507	99	101	83	132	111	169	199	150	145
ENSMUSG00000001508	0	0	0	0	0	0	0	152	0
ENSMUSG00000001517	6	3	9	11	29	10	22	15	20
ENSMUSG00000001518	93	97	123	95	103	145	176	135	149
ENSMUSG00000001520	0	0	2	0	3	0	4	6	0
ENSMUSG00000001521	13	10	33	28	32	15	25	45	27
ENSMUSG00000001524	168	137	151	167	157	156	207	234	211
ENSMUSG00000001525	869	626	619	846	1277	865	792	1278	845
ENSMUSG00000001542	844	549	440	480	997	627	415	383	377
ENSMUSG00000001552	437	271	224	219	621	354	338	442	342
ENSMUSG00000001555	12	24	15	20	18	30	22	56	30
ENSMUSG00000001558	2	3	0	1	4	1	0	0	2
ENSMUSG00000001569	202	140	136	194	238	212	230	187	200
ENSMUSG00000001576	599	377	354	446	1096	666	461	459	382
ENSMUSG00000001583	1	0	0	0	0	0	0	0	0
ENSMUSG00000001588	18	41	64	19	28	50	107	63	65
ENSMUSG00000001604	888	1023	995	973	1116	1168	1122	1209	927
ENSMUSG00000001627	299	300	269	246	257	395	299	375	281
ENSMUSG00000001630	144	117	117	167	257	200	282	181	155
ENSMUSG00000001632	140	177	241	208	208	357	481	430	387
ENSMUSG00000001642	332	114	71	69	416	70	50	166	54
ENSMUSG00000001661	0	3	0	0	0	0	0	6	0
ENSMUSG00000001663	4931	5614	3468	4496	5725	5171	4526	5177	5442
ENSMUSG00000001665	335	176	197	310	680	131	170	210	154
ENSMUSG00000001666	741	407	406	296	868	562	433	407	374
ENSMUSG00000001670	10442	9641	5408	4855	16249	9529	7609	4231	6631
ENSMUSG00000001672	1	6	5	16	17	22	9	9	22
ENSMUSG00000001674	88	46	51	31	166	30	51	59	34
ENSMUSG00000001687	933	513	471	545	1271	840	707	767	682
ENSMUSG00000001700	655	382	397	403	603	391	421	451	412
ENSMUSG00000001707	127	57	40	87	154	111	53	67	50
ENSMUSG00000001729	529	603	609	1436	2331	2167	669	764	831
ENSMUSG00000001739	2	9	14	2	6	6	14	58	11
ENSMUSG00000001741	59	43	28	67	49	52	66	109	73
ENSMUSG00000001750	480	555	689	512	676	748	1014	970	778
ENSMUSG00000001751	543	490	348	376	685	491	441	396	398
ENSMUSG00000001755	1649	539	619	503	2485	583	434	403	380
ENSMUSG00000001761	136	121	128	192	142	150	167	150	172
ENSMUSG00000001763	189	89	114	76	144	164	219	92	170
ENSMUSG00000001767	209	274	309	247	243	426	534	482	409
ENSMUSG00000001768	145	75	139	109	166	117	98	155	95
ENSMUSG00000001773	0	0	0	0	1	0	3	3	0
ENSMUSG00000001774	246	223	281	266	483	672	386	637	506
ENSMUSG00000001783	597	200	230	211	819	266	203	206	173
ENSMUSG00000001785	100	31	48	70	179	45	91	102	76
ENSMUSG00000001786	251	166	173	193	289	189	174	171	152
ENSMUSG00000001794	2032	2084	1716	2011	3033	3974	2357	3063	2871
ENSMUSG00000001802	312	323	391	216	438	438	360	431	576
ENSMUSG00000001815	0	0	0	0	0	0	0	0	0
ENSMUSG00000001827	1	0	0	0	1	1	0	0	0
ENSMUSG00000001829	696	624	604	762	858	789	854	732	756
ENSMUSG00000001833	407	182	237	221	546	303	261	376	235
ENSMUSG00000001844	262	310	316	220	264	300	291	275	245
ENSMUSG00000001847	1023	400	567	561	1691	438	362	454	373
ENSMUSG00000001855	67	43	80	42	121	86	71	69	84
ENSMUSG00000001864	2	2	0	0	1	3	1	6	0
ENSMUSG00000001865	0	0	0	0	2	0	0	2	0
ENSMUSG00000001870	23	8	10	39	38	33	32	89	38
ENSMUSG00000001891	4451	3047	2440	5004	7436	4595	2929	3608	3028
ENSMUSG00000001901	2	0	0	0	0	0	0	0	0
ENSMUSG00000001909	413	318	452	307	386	620	672	585	660
ENSMUSG00000001910	227	268	291	205	452	556	438	389	345
ENSMUSG00000001911	1117	809	772	648	1147	732	613	686	610
ENSMUSG00000001918	23	36	38	33	48	27	55	108	59
ENSMUSG00000001924	1577	1009	1063	1085	1961	1256	995	1011	1009
ENSMUSG00000001930	105	74	100	66	111	83	72	245	90
ENSMUSG00000001942	332	184	198	300	688	322	203	184	239
ENSMUSG00000001943	2	2	8	2	2	4	2	5	4
ENSMUSG00000001946	180	132	188	105	212	161	175	301	192
ENSMUSG00000001948	10	8	15	4	11	40	29	41	13
ENSMUSG00000001962	246	164	155	150	322	192	163	174	233
ENSMUSG00000001964	170	86	97	103	163	72	73	93	64
ENSMUSG00000001983	70	36	38	27	101	29	34	45	20
ENSMUSG00000001985	12	0	0	0	2	0	2	8	2
ENSMUSG00000001986	14	4	19	9	3	28	18	26	30
ENSMUSG00000001988	0	0	0	0	0	0	0	0	0
ENSMUSG00000001995	84	54	82	64	72	111	58	104	77
ENSMUSG00000001998	29	43	50	29	43	40	32	58	33
ENSMUSG00000001999	225	170	143	132	254	187	150	167	193
ENSMUSG00000002006	1	7	10	2	6	2	5	6	6
ENSMUSG00000002007	0	5	2	2	2	3	2	29	2
ENSMUSG00000002010	705	714	699	765	949	809	685	1202	704
ENSMUSG00000002012	1	3	3	1	0	2	0	12	0
ENSMUSG00000002014	2492	1636	1266	1495	2279	1740	1926	1516	1419
ENSMUSG00000002015	2477	1511	1584	1407	3272	2035	1418	1445	1371
ENSMUSG00000002017	318	202	269	334	449	501	464	499	444
ENSMUSG00000002020	27	11	15	23	5	13	34	42	37
ENSMUSG00000002028	125	260	467	326	257	587	662	379	540
ENSMUSG00000002031	611	479	419	707	596	697	576	598	642
ENSMUSG00000002032	388	797	1185	489	526	1322	1118	1051	1319
ENSMUSG00000002033	24	19	13	20	17	4	47	28	15
ENSMUSG00000002043	213	228	228	180	316	314	236	191	227
ENSMUSG00000002052	371	340	371	300	500	561	567	520	538
ENSMUSG00000002055	3	17	9	13	9	12	3	18	6
ENSMUSG00000002058	138	163	99	208	320	348	290	246	247
ENSMUSG00000002059	99	89	51	51	88	75	74	105	99
ENSMUSG00000002064	575	413	320	329	639	403	381	354	383
ENSMUSG00000002068	41	10	8	21	50	48	15	26	59
ENSMUSG00000002076	6	3	9	3	11	17	3	12	3
ENSMUSG00000002083	104	98	47	69	165	93	56	100	63
ENSMUSG00000002100	0	1	0	1	0	0	0	0	0
ENSMUSG00000002102	1851	1164	1310	1303	2067	1676	1186	1164	1248
ENSMUSG00000002103	408	319	306	395	573	446	386	394	317
ENSMUSG00000002104	4	0	1	4	0	0	5	59	0
ENSMUSG00000002105	172	128	200	138	138	123	150	148	122
ENSMUSG00000002107	115	88	90	244	201	292	155	232	120
ENSMUSG00000002108	1465	1056	1386	1050	1708	1420	1562	1116	1396
ENSMUSG00000002109	32	42	37	25	31	55	72	54	40
ENSMUSG00000002111	74	78	75	118	151	135	123	169	107
ENSMUSG00000002129	219	118	182	211	263	158	182	240	179
ENSMUSG00000002147	459	368	484	421	657	576	561	605	618
ENSMUSG00000002204	12	10	6	12	13	8	13	15	9
ENSMUSG00000002205	364	250	292	266	474	404	272	261	320
ENSMUSG00000002210	165	141	171	92	209	135	207	150	175
ENSMUSG00000002221	125	94	125	95	176	157	149	155	127
ENSMUSG00000002222	1540	1239	925	1529	2273	2010	1608	1639	1919
ENSMUSG00000002227	329	383	268	218	440	492	414	372	265
ENSMUSG00000002228	6	4	9	6	7	4	5	21	12
ENSMUSG00000002233	121	112	119	62	208	146	129	186	100
ENSMUSG00000002249	74	115	163	41	87	179	139	156	116
ENSMUSG00000002250	102	82	106	117	83	85	110	130	94
ENSMUSG00000002257	6	4	6	10	15	0	14	35	6
ENSMUSG00000002265	104	207	437	214	134	372	1031	773	708
ENSMUSG00000002266	0	0	0	0	1	0	0	11	0
ENSMUSG00000002274	103	54	60	30	81	27	62	36	39
ENSMUSG00000002279	739	857	750	682	834	1152	1077	820	972
ENSMUSG00000002280	337	257	257	255	318	284	413	317	299
ENSMUSG00000002289	1968	1919	1796	1706	2959	2547	1399	1081	2283
ENSMUSG00000002297	24	17	8	32	62	48	23	33	25
ENSMUSG00000002307	113	92	87	111	129	115	156	160	116
ENSMUSG00000002308	73	66	60	44	73	37	57	52	49
ENSMUSG00000002319	410	237	258	267	381	440	383	455	397
ENSMUSG00000002320	213	86	114	48	294	91	170	113	101
ENSMUSG00000002324	1	5	0	0	5	8	7	4	3
ENSMUSG00000002325	243	222	301	210	506	470	448	541	427
ENSMUSG00000002326	22	8	12	6	34	1	4	4	1
ENSMUSG00000002329	221	173	216	183	280	316	367	313	236
ENSMUSG00000002332	1059	589	431	492	1120	571	427	382	388
ENSMUSG00000002342	231	197	200	213	313	361	356	297	236
ENSMUSG00000002343	81	52	41	44	112	74	69	58	54
ENSMUSG00000002345	303	301	278	256	348	414	384	308	321
ENSMUSG00000002346	837	806	813	753	947	835	744	694	877
ENSMUSG00000002365	588	350	399	528	754	462	327	375	388
ENSMUSG00000002372	451	501	517	444	591	897	983	874	834
ENSMUSG00000002379	1346	1407	1328	1257	1434	1680	1315	1688	1700
ENSMUSG00000002384	0	0	8	4	9	32	3	11	5
ENSMUSG00000002393	679	431	382	467	1265	821	683	416	491
ENSMUSG00000002395	722	696	585	656	695	724	850	848	749
ENSMUSG00000002396	459	403	445	303	632	434	353	337	303
ENSMUSG00000002409	233	150	131	92	235	183	128	219	178
ENSMUSG00000002413	133	84	116	122	196	151	122	123	108
ENSMUSG00000002416	228	240	133	323	239	298	251	256	267
ENSMUSG00000002428	140	85	93	143	191	160	151	151	141
ENSMUSG00000002455	367	214	357	172	595	339	276	395	300
ENSMUSG00000002458	31	20	22	42	39	33	50	95	64
ENSMUSG00000002459	0	0	1	0	1	2	0	0	5
ENSMUSG00000002475	820	455	386	981	1246	856	804	740	703
ENSMUSG00000002477	279	268	272	443	279	344	307	335	291
ENSMUSG00000002486	10	1	24	23	12	31	70	63	25
ENSMUSG00000002489	39	14	33	24	21	8	18	38	33
ENSMUSG00000002496	288	316	376	275	449	451	483	447	478
ENSMUSG00000002500	0	6	4	0	1	0	11	267	2
ENSMUSG00000002504	312	267	231	226	338	276	350	692	373
ENSMUSG00000002524	925	636	634	577	1074	731	846	751	733
ENSMUSG00000002546	349	229	296	257	442	257	277	300	272
ENSMUSG00000002550	267	244	200	286	652	577	294	332	414
ENSMUSG00000002565	0	0	0	0	0	0	0	0	0
ENSMUSG00000002578	3	7	31	4	5	3	9	20	7
ENSMUSG00000002580	366	322	244	206	486	721	526	361	334
ENSMUSG00000002588	14285	10825	8875	8991	13111	5979	8208	7431	8267
ENSMUSG00000002602	156	131	214	203	341	236	281	419	223
ENSMUSG00000002603	172	143	114	123	234	205	232	257	192
ENSMUSG00000002608	206	168	298	209	302	368	454	331	337
ENSMUSG00000002617	21	66	64	67	49	33	57	85	64
ENSMUSG00000002625	223	559	947	387	306	657	1312	998	996
ENSMUSG00000002633	11	20	16	9	8	22	19	12	5
ENSMUSG00000002635	200	118	99	110	175	116	86	148	103
ENSMUSG00000002658	280	311	277	288	306	490	541	557	518
ENSMUSG00000002660	1027	1122	906	722	942	1474	1374	1035	1150
ENSMUSG00000002661	216	265	185	213	240	277	344	194	232
ENSMUSG00000002664	0	5	0	0	1	2	0	3	5
ENSMUSG00000002668	23	22	37	19	45	60	84	89	63
ENSMUSG00000002679	167	146	132	120	127	130	160	185	150
ENSMUSG00000002688	0	0	0	0	2	5	2	5	1
ENSMUSG00000002699	38	26	62	45	60	32	70	61	45
ENSMUSG00000002718	387	200	229	243	388	226	200	264	261
ENSMUSG00000002728	239	188	235	263	224	273	270	341	271
ENSMUSG00000002731	221	108	75	121	202	115	102	91	95
ENSMUSG00000002732	12	9	21	27	43	44	19	34	29
ENSMUSG00000002733	267	149	148	225	352	319	209	225	219
ENSMUSG00000002741	461	272	200	263	613	431	330	349	241
ENSMUSG00000002748	556	659	977	529	716	1151	1135	1167	1112
ENSMUSG00000002763	1127	812	966	461	1410	1037	1105	846	880
ENSMUSG00000002767	884	756	541	542	1137	983	947	771	718
ENSMUSG00000002768	483	379	240	220	576	544	312	288	356
ENSMUSG00000002769	5947	2035	1626	727	9157	872	1019	781	987
ENSMUSG00000002771	5	8	9	5	7	1	11	7	7
ENSMUSG00000002778	1497	893	969	827	1545	1038	755	779	726
ENSMUSG00000002781	265	199	189	204	344	348	301	284	312
ENSMUSG00000002797	102	81	67	217	221	204	127	127	169
ENSMUSG00000002799	1	6	3	0	2	1	7	123	7
ENSMUSG00000002803	134	153	166	162	148	181	169	173	124
ENSMUSG00000002804	354	287	236	220	316	244	287	272	327
ENSMUSG00000002808	1	2	0	2	3	0	0	75	0
ENSMUSG00000002812	458	421	550	496	691	613	701	630	584
ENSMUSG00000002814	73	71	156	92	94	154	166	130	160
ENSMUSG00000002820	349	226	250	147	418	246	222	240	237
ENSMUSG00000002825	27	33	41	36	38	60	83	86	79
ENSMUSG00000002831	4	17	44	101	160	214	201	287	167
ENSMUSG00000002833	264	235	229	184	375	428	488	373	365
ENSMUSG00000002835	9	6	3	11	20	1	4	7	16
ENSMUSG00000002844	86	30	45	56	98	52	40	59	49
ENSMUSG00000002845	90	110	86	107	129	218	253	137	174
ENSMUSG00000002846	445	269	270	213	578	253	255	274	271
ENSMUSG00000002847	383	248	292	198	417	205	229	233	221
ENSMUSG00000002870	63	69	36	40	104	63	53	65	56
ENSMUSG00000002871	178	199	231	204	195	334	336	308	311
ENSMUSG00000002881	730	424	356	636	1003	477	399	427	470
ENSMUSG00000002885	153	208	164	223	256	314	363	441	357
ENSMUSG00000002897	182	156	164	150	241	243	338	268	268
ENSMUSG00000002900	63	48	53	56	116	71	97	154	87
ENSMUSG00000002908	66	35	36	30	66	76	44	65	48
ENSMUSG00000002910	179	284	310	246	243	485	517	341	477
ENSMUSG00000002944	84	52	60	1538	2206	1562	665	1343	557
ENSMUSG00000002948	278	344	310	351	334	457	530	485	486
ENSMUSG00000002949	632	561	510	618	682	622	611	697	649
ENSMUSG00000002957	803	547	637	683	1280	943	797	769	742
ENSMUSG00000002963	144	119	128	134	303	134	250	200	201
ENSMUSG00000002968	426	420	383	297	662	747	579	467	546
ENSMUSG00000002980	119	49	62	61	81	65	79	295	75
ENSMUSG00000002981	1564	1158	992	1009	2056	1529	1088	1013	1112
ENSMUSG00000002983	24	34	17	49	52	43	56	82	47
ENSMUSG00000002984	742	851	748	800	765	1106	834	798	911
ENSMUSG00000002985	337091	349815	279470	276437	445243	375936	421041	281333	377499
ENSMUSG00000002992	4	34	25	25	17	21	39	20	30
ENSMUSG00000002996	86	59	80	72	176	89	55	64	60
ENSMUSG00000002997	8	5	8	4	9	8	7	11	8
ENSMUSG00000003031	322	269	272	348	426	276	320	357	284
ENSMUSG00000003032	11	4	14	0	26	22	18	133	16
ENSMUSG00000003033	411	294	274	279	482	327	312	342	310
ENSMUSG00000003037	1011	757	691	891	1165	881	790	748	835
ENSMUSG00000003038	22	27	11	11	23	14	12	17	15
ENSMUSG00000003039	1120	647	750	577	1269	791	686	665	671
ENSMUSG00000003051	11	12	17	42	63	231	25	25	26
ENSMUSG00000003053	11268	2344	1845	1540	25054	1898	1694	1094	913
ENSMUSG00000003062	99	36	55	46	140	79	45	66	41
ENSMUSG00000003068	1514	1409	1603	1201	1724	1896	2235	1868	1948
ENSMUSG00000003070	1	2	1	2	3	0	0	3	7
ENSMUSG00000003072	5720	4408	3967	4450	5903	4867	4426	4339	4768
ENSMUSG00000003099	656	488	456	409	868	684	610	628	644
ENSMUSG00000003119	72	98	133	63	145	121	138	146	124
ENSMUSG00000003123	176	161	184	124	168	211	141	214	155
ENSMUSG00000003131	282	211	196	280	435	397	314	327	293
ENSMUSG00000003134	103	110	186	179	237	303	241	300	249
ENSMUSG00000003135	267	191	164	195	292	314	268	270	258
ENSMUSG00000003153	1	1	2	10	16	10	13	8	8
ENSMUSG00000003154	64	79	89	40	103	96	69	108	110
ENSMUSG00000003161	358	233	225	333	511	251	153	362	165
ENSMUSG00000003166	660	343	357	332	805	484	375	411	346
ENSMUSG00000003184	722	740	705	708	827	899	1048	860	856
ENSMUSG00000003190	52	48	45	36	61	61	63	83	72
ENSMUSG00000003198	85	91	79	84	99	114	116	98	111
ENSMUSG00000003199	1325	960	1023	973	1395	970	953	980	1055
ENSMUSG00000003200	259	268	263	213	313	390	481	446	459
ENSMUSG00000003206	2	1	3	2	13	5	3	10	4
ENSMUSG00000003208	38	41	37	18	54	29	51	55	42
ENSMUSG00000003226	427	398	504	546	662	551	767	631	561
ENSMUSG00000003227	0	0	0	2	0	0	1	0	0
ENSMUSG00000003228	47	33	25	25	69	40	55	67	47
ENSMUSG00000003233	171	209	261	235	240	357	417	433	407
ENSMUSG00000003234	468	330	442	344	481	581	698	542	478
ENSMUSG00000003235	506	308	439	291	557	375	241	312	295
ENSMUSG00000003269	270	238	325	168	406	391	354	301	293
ENSMUSG00000003271	1	0	3	1	2	0	0	7	0
ENSMUSG00000003273	9	0	13	2	4	1	7	19	7
ENSMUSG00000003279	38	32	28	35	49	55	34	43	29
ENSMUSG00000003282	0	3	0	0	0	3	1	0	0
ENSMUSG00000003283	29	41	32	61	56	74	56	87	46
ENSMUSG00000003299	549	465	420	404	619	654	536	653	504
ENSMUSG00000003308	417	378	352	315	633	530	466	411	476
ENSMUSG00000003309	8	5	6	0	0	1	1	3	3
ENSMUSG00000003316	192	71	74	69	372	103	107	119	58
ENSMUSG00000003344	382	365	280	288	460	508	392	424	446
ENSMUSG00000003345	1089	1023	744	793	1513	1332	1128	1135	971
ENSMUSG00000003346	1374	976	811	1331	2340	2094	1333	1387	1354
ENSMUSG00000003348	70	56	80	87	109	156	68	138	97
ENSMUSG00000003352	5	4	10	18	7	10	6	50	16
ENSMUSG00000003354	0	10	0	0	0	2	0	3	1
ENSMUSG00000003355	597	493	665	709	406	1022	478	840	852
ENSMUSG00000003360	491	307	359	261	628	452	413	426	310
ENSMUSG00000003363	330	218	220	176	395	332	311	288	212
ENSMUSG00000003378	110	318	545	187	140	388	465	347	390
ENSMUSG00000003379	26	18	19	14	14	13	24	42	15
ENSMUSG00000003380	1849	1560	1424	1331	1861	1822	1826	1860	1619
ENSMUSG00000003382	125	103	144	123	139	173	142	150	222
ENSMUSG00000003402	1482	907	971	1001	1994	1192	1038	850	1021
ENSMUSG00000003411	10	6	4	6	10	4	8	16	21
ENSMUSG00000003418	0	1	0	3	0	1	0	14	0
ENSMUSG00000003420	2688	1447	1313	987	3116	1506	1374	1038	1064
ENSMUSG00000003421	433	432	366	427	460	527	534	460	475
ENSMUSG00000003423	607	410	420	370	667	618	596	493	444
ENSMUSG00000003429	4120	3979	3131	3357	4064	4223	4269	4471	4682
ENSMUSG00000003435	224	191	318	158	389	402	572	390	436
ENSMUSG00000003437	277	196	263	167	369	333	390	311	292
ENSMUSG00000003438	564	494	509	432	770	734	580	558	514
ENSMUSG00000003444	308	429	318	344	303	657	565	603	657
ENSMUSG00000003452	2	1	0	1	0	1	0	26	7
ENSMUSG00000003458	368	339	286	345	541	348	293	335	333
ENSMUSG00000003464	1072	621	591	573	1192	812	493	547	525
ENSMUSG00000003469	0	3	0	0	0	0	4	1	0
ENSMUSG00000003476	4	3	0	0	2	0	4	30	3
ENSMUSG00000003477	17060	17948	13530	10071	16135	7488	3175	5250	5463
ENSMUSG00000003484	6	1	5	9	3	2	4	7	1
ENSMUSG00000003500	51	40	49	18	39	62	64	92	48
ENSMUSG00000003518	188	77	74	144	472	191	107	146	85
ENSMUSG00000003526	2369	2560	2482	1714	2479	2863	1767	1666	2018
ENSMUSG00000003527	75	45	80	44	116	70	73	70	82
ENSMUSG00000003528	3409	2792	1824	1814	5260	4530	3727	2979	3338
ENSMUSG00000003531	894	692	661	690	1092	860	726	534	620
ENSMUSG00000003534	7	9	10	13	26	19	23	37	25
ENSMUSG00000003541	18	4	12	27	12	10	16	59	27
ENSMUSG00000003545	1	4	0	4	1	4	2	0	2
ENSMUSG00000003546	664	565	557	641	1040	854	749	767	802
ENSMUSG00000003549	55	33	53	47	57	37	35	87	53
ENSMUSG00000003555	11	5	3	10	11	4	8	5	10
ENSMUSG00000003559	116	50	57	87	204	127	81	101	119
ENSMUSG00000003573	5	31	9	5	22	31	24	38	20
ENSMUSG00000003575	64	58	69	50	64	89	105	78	138
ENSMUSG00000003581	166	185	208	174	225	301	299	290	243
ENSMUSG00000003585	6354	6072	4276	4276	7404	8604	10122	6555	7682
ENSMUSG00000003604	269	115	130	104	299	180	163	166	123
ENSMUSG00000003617	14321	13569	10892	18933	20076	18768	26154	19929	20097
ENSMUSG00000003623	2724	1345	1490	3082	5797	2961	4610	2704	2909
ENSMUSG00000003644	328	327	287	309	534	577	595	520	487
ENSMUSG00000003660	581	433	548	520	648	504	562	568	517
ENSMUSG00000003662	456	276	286	313	623	329	277	350	272
ENSMUSG00000003665	0	0	0	0	0	0	0	5	0
ENSMUSG00000003680	66	104	59	64	104	148	99	81	130
ENSMUSG00000003721	1062	447	413	2192	3523	2449	2245	1213	1673
ENSMUSG00000003731	323	200	229	277	468	310	328	273	249
ENSMUSG00000003746	3030	1724	1565	2594	4248	2357	2244	2342	2384
ENSMUSG00000003752	3	1	16	5	16	1	12	4	8
ENSMUSG00000003762	173	97	93	65	168	115	93	101	93
ENSMUSG00000003778	125	100	195	109	168	162	279	239	161
ENSMUSG00000003779	3	7	5	0	14	11	1	3	7
ENSMUSG00000003808	193	157	195	136	255	273	332	299	234
ENSMUSG00000003809	6190	3656	3863	3882	7104	3409	2964	2761	2909
ENSMUSG00000003810	178	235	284	303	239	554	476	688	550
ENSMUSG00000003812	547	506	433	578	598	847	939	640	802
ENSMUSG00000003813	179	78	56	31	289	74	63	119	46
ENSMUSG00000003814	13528	9249	9408	7077	11045	10272	9076	9338	8248
ENSMUSG00000003824	72	48	48	64	90	64	56	70	54
ENSMUSG00000003847	164	224	253	222	254	213	489	359	303
ENSMUSG00000003848	88	116	166	70	180	196	237	261	182
ENSMUSG00000003849	75	74	51	150	204	105	62	81	84
ENSMUSG00000003865	20	28	17	10	19	34	60	272	11
ENSMUSG00000003868	155	153	159	125	154	152	167	263	194
ENSMUSG00000003872	0	0	0	0	0	1	0	0	0
ENSMUSG00000003873	493	496	476	413	551	879	832	796	695
ENSMUSG00000003882	8	1	7	3	7	11	8	3	7
ENSMUSG00000003923	619	325	282	344	711	416	360	416	313
ENSMUSG00000003929	43	57	65	48	63	42	99	68	61
ENSMUSG00000003934	3	3	3	3	0	7	1	3	0
ENSMUSG00000003948	1684	865	779	1139	1975	1102	1051	721	909
ENSMUSG00000003949	730	587	405	488	734	544	356	451	548
ENSMUSG00000003955	1043	864	804	937	1244	872	860	786	736
ENSMUSG00000003970	5223	3816	3818	3110	5399	3721	3733	3120	2907
ENSMUSG00000003992	24	14	36	12	24	2	8	20	9
ENSMUSG00000004018	138	99	86	71	150	79	81	90	88
ENSMUSG00000004031	0	0	0	0	0	1	0	0	0
ENSMUSG00000004032	240	197	191	179	193	164	188	254	226
ENSMUSG00000004035	828	524	433	628	1105	645	585	565	563
ENSMUSG00000004038	1895	1218	1011	12168	19587	20117	4114	5408	4910
ENSMUSG00000004040	775	442	537	427	1226	728	744	603	449
ENSMUSG00000004043	71	83	79	97	118	187	136	87	146
ENSMUSG00000004044	122	29	72	48	127	63	49	602	69
ENSMUSG00000004054	321	298	319	350	500	503	585	399	448
ENSMUSG00000004056	1195	621	709	534	1521	893	734	710	566
ENSMUSG00000004069	1343	737	741	657	1557	918	638	723	720
ENSMUSG00000004070	265	116	124	68	392	52	51	78	76
ENSMUSG00000004071	596	546	551	656	964	806	920	904	747
ENSMUSG00000004085	98	96	70	59	167	83	60	230	70
ENSMUSG00000004096	839	640	579	740	992	707	543	608	560
ENSMUSG00000004098	14	42	72	246	183	373	489	345	356
ENSMUSG00000004099	76	88	138	66	154	101	117	109	90
ENSMUSG00000004100	135	219	441	214	244	506	928	611	757
ENSMUSG00000004105	146	85	96	64	127	118	86	156	113
ENSMUSG00000004110	0	3	11	1	3	1	2	2	4
ENSMUSG00000004113	0	0	0	0	2	0	0	0	0
ENSMUSG00000004127	55	85	130	85	73	149	75	148	80
ENSMUSG00000004151	8	4	6	4	16	8	8	15	15
ENSMUSG00000004187	55	82	138	67	52	96	259	162	163
ENSMUSG00000004207	3776	1705	1567	1495	5898	2076	1443	2045	1585
ENSMUSG00000004221	554	583	691	735	821	813	966	758	830
ENSMUSG00000004233	46	44	40	55	93	68	84	75	86
ENSMUSG00000004263	55	110	87	133	78	110	161	151	153
ENSMUSG00000004264	2215	1657	1332	1300	2851	1933	1524	1424	1440
ENSMUSG00000004266	203	189	214	183	316	306	266	253	208
ENSMUSG00000004267	4	1	5	5	0	3	4	17	2
ENSMUSG00000004268	716	616	568	484	772	795	812	773	757
ENSMUSG00000004270	1482	1175	928	964	1849	1535	1125	935	1112
ENSMUSG00000004285	985	929	793	888	1153	1202	1081	964	1006
ENSMUSG00000004296	0	0	0	0	1	0	0	0	0
ENSMUSG00000004317	56	37	29	55	120	95	57	66	37
ENSMUSG00000004319	431	226	341	297	633	469	355	337	283
ENSMUSG00000004328	0	0	3	5	0	2	0	3	1
ENSMUSG00000004341	3	7	0	0	3	0	0	1	0
ENSMUSG00000004344	0	0	0	0	0	4	0	0	0
ENSMUSG00000004347	2	4	4	3	2	9	4	0	2
ENSMUSG00000004356	132	114	128	82	201	214	202	150	181
ENSMUSG00000004359	27	16	32	47	25	17	36	55	53
ENSMUSG00000004360	0	0	0	0	0	0	0	34	0
ENSMUSG00000004364	655	325	285	379	777	398	356	498	385
ENSMUSG00000004371	0	0	0	1	0	0	0	0	0
ENSMUSG00000004383	46	25	18	40	93	53	46	31	29
ENSMUSG00000004393	259	166	232	177	385	222	275	196	224
ENSMUSG00000004394	856	456	517	468	1240	705	538	618	467
ENSMUSG00000004446	263	192	204	182	304	225	181	196	156
ENSMUSG00000004451	153	64	89	76	218	146	70	115	93
ENSMUSG00000004455	434	220	277	267	619	360	380	254	253
ENSMUSG00000004460	1626	630	955	693	1362	1108	683	771	684
ENSMUSG00000004462	280	173	210	156	299	297	197	223	169
ENSMUSG00000004473	33	16	11	14	46	20	7	33	36
ENSMUSG00000004500	26	23	31	42	33	19	46	26	32
ENSMUSG00000004508	15	14	12	11	23	9	14	47	6
ENSMUSG00000004530	103	40	35	63	163	81	70	61	58
ENSMUSG00000004535	1907	1388	1300	2371	2607	2796	1854	2105	2015
ENSMUSG00000004552	179	164	121	246	431	292	216	187	207
ENSMUSG00000004558	14761	10616	10567	8244	13093	8593	10142	7405	8280
ENSMUSG00000004561	147	180	210	180	135	172	309	291	254
ENSMUSG00000004562	126	159	202	121	188	191	255	247	216
ENSMUSG00000004565	123	248	341	163	180	426	558	482	452
ENSMUSG00000004567	562	566	616	298	560	425	361	394	407
ENSMUSG00000004568	212	228	265	239	256	257	310	261	194
ENSMUSG00000004591	340	250	293	413	505	446	309	472	435
ENSMUSG00000004609	3	2	2	4	17	4	4	5	16
ENSMUSG00000004610	1372	1547	1110	983	1222	2713	3100	1721	2376
ENSMUSG00000004612	12	25	15	52	12	1	35	37	8
ENSMUSG00000004626	281	307	351	410	570	521	410	436	414
ENSMUSG00000004631	18	35	22	21	45	18	5	46	8
ENSMUSG00000004633	519	312	344	375	602	400	284	326	335
ENSMUSG00000004637	135	108	113	149	199	153	153	81	133
ENSMUSG00000004642	143	70	104	60	251	103	89	73	78
ENSMUSG00000004655	1080	456	607	348	1292	310	272	1238	355
ENSMUSG00000004661	16	33	44	26	36	31	49	28	44
ENSMUSG00000004665	62	65	24	50	103	58	88	139	60
ENSMUSG00000004667	432	417	412	393	595	488	402	400	404
ENSMUSG00000004677	196	196	274	318	376	522	431	391	399
ENSMUSG00000004698	11	3	2	0	14	6	8	6	0
ENSMUSG00000004707	13	12	19	14	23	25	22	55	37
ENSMUSG00000004709	1	1	1	3	10	1	1	7	4
ENSMUSG00000004730	26	19	16	29	76	24	16	50	20
ENSMUSG00000004748	334	213	177	164	404	163	271	269	210
ENSMUSG00000004768	106	93	94	75	101	115	68	58	64
ENSMUSG00000004771	910	477	412	667	1199	706	569	687	513
ENSMUSG00000004788	168	181	157	163	274	270	170	215	199
ENSMUSG00000004789	1542	880	1203	1026	2171	1390	1078	1218	999
ENSMUSG00000004791	3	0	0	1	1	2	2	8	0
ENSMUSG00000004798	431	288	279	324	553	439	315	453	370
ENSMUSG00000004814	21	22	16	25	20	42	15	33	14
ENSMUSG00000004815	49	64	129	33	54	63	79	47	71
ENSMUSG00000004837	63	60	56	91	91	95	104	95	86
ENSMUSG00000004842	0	4	6	1	0	1	7	0	2
ENSMUSG00000004843	254	115	119	259	545	321	146	224	126
ENSMUSG00000004846	415	427	415	372	514	644	496	638	611
ENSMUSG00000004849	457	311	321	381	652	837	475	361	429
ENSMUSG00000004864	7	10	2	11	1	7	7	7	6
ENSMUSG00000004865	205	217	370	193	264	411	463	390	375
ENSMUSG00000004872	0	0	0	0	0	0	0	4	0
ENSMUSG00000004880	60	28	33	30	117	32	41	42	43
ENSMUSG00000004891	21	16	26	9	19	15	9	70	30
ENSMUSG00000004895	212	111	136	108	290	193	197	139	118
ENSMUSG00000004896	86	151	260	96	127	296	270	201	257
ENSMUSG00000004897	2161	1750	1516	1543	2747	2118	1851	1545	1462
ENSMUSG00000004902	0	4	1	1	2	2	0	2	1
ENSMUSG00000004929	130	80	146	84	186	215	114	149	158
ENSMUSG00000004931	416	368	431	224	491	753	614	525	468
ENSMUSG00000004933	2	4	10	12	4	23	22	11	11
ENSMUSG00000004934	224	239	193	144	322	279	306	250	259
ENSMUSG00000004936	476	267	336	456	699	509	431	472	445
ENSMUSG00000004937	892	668	672	725	1284	847	853	651	618
ENSMUSG00000004939	0	0	0	0	0	0	0	352	0
ENSMUSG00000004945	676	532	470	434	776	629	420	459	474
ENSMUSG00000004947	60	60	90	93	82	109	121	143	107
ENSMUSG00000004948	0	0	0	0	0	0	0	0	0
ENSMUSG00000004951	166	169	216	227	404	1492	246	1305	590
ENSMUSG00000004952	22	19	50	32	30	57	60	132	64
ENSMUSG00000004961	0	0	0	0	0	0	0	0	0
ENSMUSG00000004980	4098	2553	3169	3042	4585	3441	3136	3747	3029
ENSMUSG00000004994	83	66	79	38	78	92	134	129	127
ENSMUSG00000004996	297	240	235	258	344	352	285	268	298
ENSMUSG00000005034	659	398	384	531	693	533	339	395	389
ENSMUSG00000005043	41	36	29	61	98	76	56	51	77
ENSMUSG00000005054	414	149	160	151	841	268	104	129	97
ENSMUSG00000005057	24	36	42	32	59	29	64	76	82
ENSMUSG00000005069	1369	894	806	1068	2584	1787	1321	1013	1075
ENSMUSG00000005078	161	73	105	88	265	141	88	113	109
ENSMUSG00000005087	39	21	36	65	82	40	88	137	55
ENSMUSG00000005089	1886	1392	1798	1082	1612	1421	1009	1079	974
ENSMUSG00000005102	106	72	145	104	161	114	141	161	159
ENSMUSG00000005103	410	319	336	427	711	554	387	462	388
ENSMUSG00000005107	599	403	360	306	700	344	284	238	245
ENSMUSG00000005124	17	5	8	8	14	9	13	8	3
ENSMUSG00000005125	85	38	66	111	255	164	276	116	105
ENSMUSG00000005131	0	1	5	3	0	2	0	5	7
ENSMUSG00000005142	896	802	762	854	1499	1114	976	979	1155
ENSMUSG00000005148	2	1	1	10	3	2	4	15	2
ENSMUSG00000005150	208	169	203	144	292	307	280	202	176
ENSMUSG00000005161	2283	1936	1630	2267	2549	2142	1637	1988	1869
ENSMUSG00000005198	253	232	221	211	456	226	344	370	247
ENSMUSG00000005204	399	324	363	334	535	398	368	441	386
ENSMUSG00000005220	2	6	0	4	12	9	2	2	7
ENSMUSG00000005225	222	143	128	135	328	379	241	160	191
ENSMUSG00000005232	1	0	0	0	0	0	1	0	3
ENSMUSG00000005233	45	32	23	47	91	42	32	25	20
ENSMUSG00000005237	1	1	0	5	3	3	7	10	8
ENSMUSG00000005251	53	37	39	47	74	35	33	23	35
ENSMUSG00000005262	460	377	421	377	589	474	524	455	434
ENSMUSG00000005267	4	7	2	1	3	0	14	3	7
ENSMUSG00000005268	1670	1779	1336	1812	1770	907	2567	1596	2029
ENSMUSG00000005299	1098	806	805	915	1243	1193	878	992	1075
ENSMUSG00000005312	1480	651	756	838	2053	1216	957	912	823
ENSMUSG00000005320	717	743	824	674	905	849	1299	926	1040
ENSMUSG00000005338	34	32	32	19	55	39	64	80	96
ENSMUSG00000005354	3491	3320	3117	2930	3457	3384	2453	2872	2759
ENSMUSG00000005357	2	0	1	0	1	0	4	0	1
ENSMUSG00000005360	2	0	4	0	2	1	2	5	0
ENSMUSG00000005362	123	33	36	53	189	37	18	58	24
ENSMUSG00000005364	0	0	0	0	0	0	0	3	1
ENSMUSG00000005370	83	67	74	43	115	77	84	66	82
ENSMUSG00000005371	189	169	217	213	297	279	315	300	219
ENSMUSG00000005373	1559	3057	5635	1870	1961	3344	5459	4507	5903
ENSMUSG00000005374	251	237	260	271	296	455	340	335	332
ENSMUSG00000005378	462	557	498	337	500	711	688	616	673
ENSMUSG00000005397	89	43	42	92	242	239	100	242	74
ENSMUSG00000005410	46	24	10	15	61	14	19	50	15
ENSMUSG00000005413	165	97	104	135	335	196	103	159	111
ENSMUSG00000005417	755	1185	1821	1115	1154	1639	2869	2510	2308
ENSMUSG00000005442	134	122	200	122	257	238	375	266	265
ENSMUSG00000005447	53	53	50	33	75	66	83	89	48
ENSMUSG00000005465	18	2	16	8	23	7	18	23	15
ENSMUSG00000005469	768	525	436	532	1311	977	705	681	657
ENSMUSG00000005470	6	7	2	15	30	3	8	5	6
ENSMUSG00000005481	209	127	159	78	217	163	184	182	143
ENSMUSG00000005483	303	269	331	236	599	1309	462	494	486
ENSMUSG00000005501	174	196	218	167	213	191	208	188	178
ENSMUSG00000005505	22	41	65	42	41	39	49	26	28
ENSMUSG00000005506	681	335	479	298	1034	527	423	441	439
ENSMUSG00000005510	2158	1754	1571	1439	2181	1858	1525	1848	1498
ENSMUSG00000005514	5453	4266	5131	1995	6415	2865	1722	1918	2346
ENSMUSG00000005533	29	17	37	28	22	31	42	55	30
ENSMUSG00000005534	1408	1293	1356	1648	1682	1455	1461	1396	1593
ENSMUSG00000005540	12	6	4	7	2	1	14	10	5
ENSMUSG00000005547	17770	14049	9963	14519	17966	17494	2608	5398	4879
ENSMUSG00000005553	39	7	19	6	31	15	26	8	11
ENSMUSG00000005566	687	699	990	522	856	766	742	658	660
ENSMUSG00000005575	966	863	837	873	1155	1286	958	1089	903
ENSMUSG00000005580	47	62	86	65	78	79	65	61	58
ENSMUSG00000005583	34	37	28	27	33	17	12	256	29
ENSMUSG00000005609	233	160	258	153	361	322	270	236	243
ENSMUSG00000005610	3963	2207	2211	3066	6426	3343	2921	3072	2592
ENSMUSG00000005611	19	8	7	2	20	27	18	52	20
ENSMUSG00000005615	346	110	111	103	514	149	66	88	64
ENSMUSG00000005621	272	437	576	386	416	635	696	540	553
ENSMUSG00000005625	1562	1615	1526	1829	1930	1963	2199	1919	1888
ENSMUSG00000005628	15	35	88	17	14	89	105	472	107
ENSMUSG00000005640	0	0	0	0	0	0	0	0	0
ENSMUSG00000005656	163	92	119	103	265	127	138	137	116
ENSMUSG00000005667	66	9	18	39	47	49	33	36	29
ENSMUSG00000005672	53	27	59	38	69	61	80	107	69
ENSMUSG00000005674	21	18	26	12	30	12	15	16	6
ENSMUSG00000005677	262	411	439	195	298	116	338	169	163
ENSMUSG00000005681	220641	268844	214536	223729	196949	229754	243086	209953	280064
ENSMUSG00000005682	271	394	614	374	297	561	636	569	644
ENSMUSG00000005683	1552	1116	1002	1715	2525	2430	1729	2026	1476
ENSMUSG00000005686	19	13	25	14	17	20	24	42	29
ENSMUSG00000005687	308	143	195	168	410	223	176	209	127
ENSMUSG00000005696	5	0	0	0	0	1	2	0	0
ENSMUSG00000005698	357	320	369	531	464	617	676	755	640
ENSMUSG00000005699	41	38	34	56	44	35	40	52	29
ENSMUSG00000005705	0	0	4	3	0	0	0	0	0
ENSMUSG00000005716	1	0	0	0	0	2	0	2821	0
ENSMUSG00000005718	76	86	78	85	96	69	87	71	91
ENSMUSG00000005732	335	292	294	305	370	448	291	318	297
ENSMUSG00000005763	5	6	6	9	6	3	8	17	6
ENSMUSG00000005774	62	53	59	51	60	50	76	51	32
ENSMUSG00000005779	2876	1849	1827	1458	3065	1976	1766	1625	1586
ENSMUSG00000005800	1	1	0	9	1	4	0	2	0
ENSMUSG00000005802	136	95	110	115	268	160	145	157	146
ENSMUSG00000005803	2287	1034	756	775	2864	717	843	724	624
ENSMUSG00000005804	141	108	118	118	310	167	154	138	120
ENSMUSG00000005813	255	185	231	294	402	354	297	248	224
ENSMUSG00000005823	389	267	249	175	407	297	165	206	169
ENSMUSG00000005824	2	2	7	5	4	5	18	9	1
ENSMUSG00000005836	82	73	64	145	103	112	175	139	110
ENSMUSG00000005846	584	427	423	468	619	704	605	731	676
ENSMUSG00000005871	263	196	257	241	350	371	357	302	295
ENSMUSG00000005873	243	197	207	417	441	479	318	415	329
ENSMUSG00000005881	1098	703	626	489	1248	784	657	657	727
ENSMUSG00000005882	399	290	243	230	422	303	242	284	197
ENSMUSG00000005883	0	0	0	0	0	2	4	2	0
ENSMUSG00000005886	336	195	252	181	443	297	364	284	236
ENSMUSG00000005893	16	11	28	7	26	20	14	7	6
ENSMUSG00000005897	140	93	112	109	222	141	121	115	106
ENSMUSG00000005899	151	157	313	176	219	345	365	275	307
ENSMUSG00000005907	210	156	218	190	255	231	251	193	167
ENSMUSG00000005917	0	0	3	0	0	0	0	0	0
ENSMUSG00000005936	310	244	376	193	426	334	271	271	238
ENSMUSG00000005947	2	4	4	4	4	0	10	16	7
ENSMUSG00000005949	303	271	206	263	370	319	294	305	314
ENSMUSG00000005950	3	3	4	0	4	6	3	32	3
ENSMUSG00000005951	764	629	456	502	853	636	613	684	573
ENSMUSG00000005952	0	1	1	0	0	10	5	3	0
ENSMUSG00000005958	14	4	2	8	6	5	6	14	6
ENSMUSG00000005968	66	53	123	56	127	197	65	130	81
ENSMUSG00000005973	90	48	80	111	121	121	115	139	89
ENSMUSG00000005980	6	7	16	19	19	21	19	8	11
ENSMUSG00000005981	2163	2007	1681	1921	2684	2265	1880	1990	2162
ENSMUSG00000005982	809	344	357	192	876	386	223	318	302
ENSMUSG00000005983	9	6	5	12	9	10	4	8	10
ENSMUSG00000005986	3	5	7	6	3	5	14	12	13
ENSMUSG00000006005	483	275	278	347	694	442	422	405	341
ENSMUSG00000006010	439	353	448	543	577	665	517	476	561
ENSMUSG00000006014	486	465	377	512	651	643	1149	626	491
ENSMUSG00000006019	138	145	235	114	120	221	187	213	160
ENSMUSG00000006021	191	162	133	198	254	203	232	167	255
ENSMUSG00000006024	1190	1050	870	827	1452	1200	1043	1026	1026
ENSMUSG00000006050	1254	1222	1281	974	1177	1402	1231	1261	1455
ENSMUSG00000006057	3631	4272	3330	3554	3433	3744	4021	4391	4378
ENSMUSG00000006058	678	687	746	627	822	1014	943	869	956
ENSMUSG00000006095	574	446	509	446	665	763	534	611	582
ENSMUSG00000006127	207	194	276	209	230	254	293	325	212
ENSMUSG00000006134	271	231	282	387	480	443	470	376	377
ENSMUSG00000006154	1	0	5	0	2	0	4	0	0
ENSMUSG00000006169	274	156	197	282	437	279	271	249	247
ENSMUSG00000006179	0	0	0	0	0	0	0	0	1
ENSMUSG00000006191	128	117	119	127	146	105	103	147	130
ENSMUSG00000006205	33	8	11	9	41	13	18	66	24
ENSMUSG00000006215	101	101	129	84	138	206	173	213	142
ENSMUSG00000006218	37	21	19	180	222	311	121	128	147
ENSMUSG00000006219	15	12	22	14	17	24	14	47	47
ENSMUSG00000006221	7	2	0	0	1	0	2	721	9
ENSMUSG00000006235	8	15	28	14	10	10	21	37	22
ENSMUSG00000006241	50	44	32	35	62	41	59	31	27
ENSMUSG00000006262	336	154	179	148	594	286	194	221	216
ENSMUSG00000006273	342	193	181	233	516	250	240	244	256
ENSMUSG00000006276	134	120	214	102	132	217	312	265	243
ENSMUSG00000006281	157	163	170	170	177	217	205	269	240
ENSMUSG00000006288	73	57	91	33	131	92	120	102	64
ENSMUSG00000006289	261	148	122	111	338	181	165	193	158
ENSMUSG00000006299	2278	1642	1518	1476	2744	2311	1957	1479	1426
ENSMUSG00000006301	602	280	387	413	867	467	351	379	264
ENSMUSG00000006304	1531	777	720	927	1845	1039	696	796	689
ENSMUSG00000006307	168	291	427	219	244	437	621	515	554
ENSMUSG00000006310	19	17	3	3	11	9	12	7	7
ENSMUSG00000006313	0	5	3	0	2	8	0	7	4
ENSMUSG00000006315	1034	512	570	397	1289	624	421	430	475
ENSMUSG00000006333	6254	4820	4612	2796	6794	4590	4142	4105	3409
ENSMUSG00000006335	110	91	127	76	141	133	258	171	162
ENSMUSG00000006342	32	32	24	44	42	64	61	57	60
ENSMUSG00000006344	19	27	17	17	32	28	22	53	21
ENSMUSG00000006345	0	0	0	0	1	0	0	0	1
ENSMUSG00000006356	410	239	257	297	637	252	398	443	313
ENSMUSG00000006360	79	91	73	74	106	86	140	380	134
ENSMUSG00000006362	22	22	39	27	47	44	61	134	32
ENSMUSG00000006369	25	8	12	7	20	2	7	164	9
ENSMUSG00000006373	21349	12083	10680	21792	28387	22959	17153	15692	16945
ENSMUSG00000006378	771	776	638	803	598	874	933	746	931
ENSMUSG00000006386	141	78	101	155	167	92	90	229	131
ENSMUSG00000006390	622	471	348	364	894	753	531	560	576
ENSMUSG00000006392	316	168	164	156	453	189	241	196	210
ENSMUSG00000006398	9	17	8	15	38	22	7	19	28
ENSMUSG00000006403	0	0	3	0	0	0	0	3	0
ENSMUSG00000006411	1	0	1	0	4	0	1	3	2
ENSMUSG00000006412	700	710	550	506	634	1171	952	795	772
ENSMUSG00000006418	762	423	365	360	1032	759	684	575	507
ENSMUSG00000006423	341	141	174	291	513	176	133	206	193
ENSMUSG00000006435	10	4	3	2	3	2	2	85	3
ENSMUSG00000006442	600	540	527	345	486	653	362	637	564
ENSMUSG00000006445	79	110	69	74	146	224	184	138	172
ENSMUSG00000006456	128	90	120	73	180	183	148	174	159
ENSMUSG00000006457	0	1	0	0	0	0	0	1009	0
ENSMUSG00000006462	17	27	19	2	12	17	0	5	8
ENSMUSG00000006463	53	47	30	69	62	53	24	58	43
ENSMUSG00000006464	3	11	9	6	16	5	11	13	13
ENSMUSG00000006471	51	60	66	59	51	83	130	102	60
ENSMUSG00000006476	984	858	1071	657	1208	1283	1391	880	1235
ENSMUSG00000006494	730	638	506	414	793	499	335	424	481
ENSMUSG00000006498	657	361	388	324	904	375	273	378	290
ENSMUSG00000006517	214	171	165	193	480	470	228	375	331
ENSMUSG00000006519	116	109	84	129	172	138	143	266	162
ENSMUSG00000006522	5156	3376	4733	3490	7206	3073	13453	5621	6013
ENSMUSG00000006526	183	128	144	150	235	179	137	131	147
ENSMUSG00000006527	264	188	165	189	327	224	220	157	184
ENSMUSG00000006529	7633	4901	4322	3786	7581	4281	7061	4323	5447
ENSMUSG00000006538	102	116	93	35	117	230	158	56	93
ENSMUSG00000006542	0	5	0	4	1	4	5	31	1
ENSMUSG00000006567	258	223	238	202	410	224	230	158	145
ENSMUSG00000006574	0	0	0	0	0	0	2	0	1
ENSMUSG00000006575	343	254	285	299	392	457	301	295	284
ENSMUSG00000006576	6	10	23	10	11	11	31	30	28
ENSMUSG00000006585	56	42	35	37	86	34	16	42	33
ENSMUSG00000006586	1	0	0	0	3	0	3	8	1
ENSMUSG00000006587	1	5	6	3	2	1	1	12	1
ENSMUSG00000006589	686	574	523	716	1025	858	718	683	661
ENSMUSG00000006599	279	233	210	271	506	308	258	294	246
ENSMUSG00000006611	517	267	244	418	610	364	397	349	379
ENSMUSG00000006641	178	83	85	95	304	152	86	107	117
ENSMUSG00000006642	3	1	0	0	1	0	6	4	0
ENSMUSG00000006649	28	14	23	12	49	28	46	23	26
ENSMUSG00000006651	8	8	7	10	14	4	12	16	15
ENSMUSG00000006673	382	271	303	287	403	339	445	394	301
ENSMUSG00000006675	2	0	8	4	2	5	6	25	4
ENSMUSG00000006676	440	419	634	272	681	638	690	675	650
ENSMUSG00000006678	26	20	30	23	49	5	6	19	16
ENSMUSG00000006699	2034	900	1160	1677	3123	1928	1278	1577	1198
ENSMUSG00000006705	180	80	145	136	218	198	167	181	158
ENSMUSG00000006711	42	90	78	41	67	41	50	48	51
ENSMUSG00000006715	158	84	73	77	142	86	79	135	95
ENSMUSG00000006717	1229	1477	1231	1602	1445	1543	1637	1649	1452
ENSMUSG00000006720	1	1	8	0	0	1	7	5	2
ENSMUSG00000006724	0	0	0	0	0	6	0	0	0
ENSMUSG00000006728	512	316	399	302	597	486	313	438	289
ENSMUSG00000006731	4	9	18	16	42	13	14	7	18
ENSMUSG00000006732	183	77	88	138	117	144	87	82	117
ENSMUSG00000006736	1512	610	495	489	1783	710	406	509	449
ENSMUSG00000006740	423	408	318	726	751	899	854	811	774
ENSMUSG00000006763	77	78	57	64	94	67	78	61	26
ENSMUSG00000006764	0	0	0	0	0	0	0	2	0
ENSMUSG00000006777	11	12	15	8	17	10	6	11	12
ENSMUSG00000006782	293	219	208	319	380	346	265	252	282
ENSMUSG00000006784	2	8	6	2	5	25	0	2	18
ENSMUSG00000006800	201	132	114	160	170	161	147	194	168
ENSMUSG00000006818	3243	2163	2144	2332	3491	2356	1831	1935	1817
ENSMUSG00000006850	68	76	88	92	101	85	67	99	74
ENSMUSG00000006906	152	69	126	122	211	158	123	121	124
ENSMUSG00000006920	94	59	98	44	153	103	59	100	78
ENSMUSG00000006930	21	7	5	11	20	4	7	21	9
ENSMUSG00000006931	5	14	11	15	16	14	10	40	4
ENSMUSG00000006932	698	265	350	108	1417	222	190	346	142
ENSMUSG00000006941	321	203	235	241	370	288	216	254	230
ENSMUSG00000006958	94	104	170	80	77	166	210	216	157
ENSMUSG00000006998	1643	658	829	605	2372	938	747	713	551
ENSMUSG00000007021	1	0	4	0	0	2	2	0	2
ENSMUSG00000007029	420	491	547	577	503	727	753	698	786
ENSMUSG00000007030	0	0	3	0	2	4	1	15	2
ENSMUSG00000007033	7	5	6	2	5	0	5	11	4
ENSMUSG00000007034	4	0	1	3	3	8	3	8	0
ENSMUSG00000007035	18	66	104	47	38	68	83	65	133
ENSMUSG00000007036	555	354	331	353	796	430	401	417	346
ENSMUSG00000007038	861	758	503	644	1153	933	902	668	768
ENSMUSG00000007039	64	50	79	49	71	89	68	116	58
ENSMUSG00000007041	244	175	171	174	351	268	214	291	205
ENSMUSG00000007050	290	276	194	278	367	343	288	286	346
ENSMUSG00000007080	24	66	102	32	37	71	41	74	66
ENSMUSG00000007097	22	7	17	19	21	27	21	1007	27
ENSMUSG00000007107	0	0	0	0	0	1	0	3	2
ENSMUSG00000007122	0	0	2	0	1	0	1	674	0
ENSMUSG00000007207	6	4	26	4	11	9	27	21	27
ENSMUSG00000007216	28	38	62	27	44	36	31	30	25
ENSMUSG00000007279	0	0	0	0	0	0	0	0	0
ENSMUSG00000007338	543	513	390	556	679	675	570	532	553
ENSMUSG00000007379	13	5	6	19	4	16	14	15	30
ENSMUSG00000007411	391	301	446	465	565	610	776	589	590
ENSMUSG00000007415	602	351	324	331	770	461	339	403	380
ENSMUSG00000007458	1320	756	667	990	1911	1390	977	942	862
ENSMUSG00000007476	183	128	162	182	323	209	185	194	183
ENSMUSG00000007480	0	0	0	0	0	0	0	1	0
ENSMUSG00000007564	790	533	431	454	914	774	554	520	432
ENSMUSG00000007570	161	109	113	81	152	107	123	127	98
ENSMUSG00000007589	92	96	70	74	149	75	121	133	86
ENSMUSG00000007591	0	2	9	1	0	4	5	8	5
ENSMUSG00000007594	46	25	25	36	74	92	100	63	87
ENSMUSG00000007603	145	125	203	87	179	210	262	266	230
ENSMUSG00000007610	83	48	66	25	91	82	72	91	64
ENSMUSG00000007613	235	252	307	420	363	450	363	447	532
ENSMUSG00000007617	87	93	140	150	171	152	166	140	193
ENSMUSG00000007646	8	4	11	8	10	17	0	9	7
ENSMUSG00000007655	59	13	33	182	212	386	54	721	52
ENSMUSG00000007656	804	613	558	691	1181	1634	1222	1015	864
ENSMUSG00000007659	457	278	248	321	506	462	444	430	354
ENSMUSG00000007670	298	243	173	196	390	323	256	309	311
ENSMUSG00000007682	0	0	0	0	0	0	0	11	0
ENSMUSG00000007721	404	335	335	370	636	648	542	473	587
ENSMUSG00000007739	1126	515	574	412	1544	560	544	594	381
ENSMUSG00000007777	197	123	129	185	280	245	213	160	138
ENSMUSG00000007783	1	0	5	2	4	4	10	4	3
ENSMUSG00000007805	1	0	5	0	0	0	1	4	1
ENSMUSG00000007812	346	205	339	469	597	588	319	408	368
ENSMUSG00000007815	1134	440	485	555	1612	613	430	613	502
ENSMUSG00000007817	258	239	351	242	386	310	358	501	452
ENSMUSG00000007827	37	46	60	38	60	113	70	61	53
ENSMUSG00000007833	888	944	902	979	1326	1281	1642	1088	1199
ENSMUSG00000007836	1129	725	578	598	1714	1011	970	725	662
ENSMUSG00000007837	390	240	222	186	654	385	326	237	266
ENSMUSG00000007850	534	862	1415	751	819	1347	1618	1511	1264
ENSMUSG00000007867	40	44	31	42	55	99	65	82	59
ENSMUSG00000007872	1041	1472	1256	544	1450	1343	2493	1537	1011
ENSMUSG00000007877	0	1	0	2	0	3	0	3235	3
ENSMUSG00000007880	154	242	380	215	307	358	540	345	376
ENSMUSG00000007888	0	0	0	0	0	0	1	17	1
ENSMUSG00000007891	3961	3062	1889	3014	4944	4602	3622	3167	3646
ENSMUSG00000007892	9634	7808	6060	5876	10307	7861	7031	6754	6840
ENSMUSG00000007908	3	0	1	0	0	1	0	0	0
ENSMUSG00000007944	0	0	0	0	2	0	0	2	0
ENSMUSG00000007950	102	67	75	73	137	136	146	149	115
ENSMUSG00000007987	53	41	57	67	83	78	63	67	62
ENSMUSG00000007989	4	1	1	8	3	8	6	9	3
ENSMUSG00000008028	0	0	0	0	0	0	3	0	0
ENSMUSG00000008035	540	413	279	261	654	415	386	355	311
ENSMUSG00000008036	1391	1208	1243	1000	1484	1845	1632	1146	1406
ENSMUSG00000008090	550	532	364	524	732	556	418	473	518
ENSMUSG00000008129	0	0	2	1	0	0	0	3	0
ENSMUSG00000008136	5	3	5	14	5	13	8	33	16
ENSMUSG00000008140	965	490	439	471	1184	470	392	453	478
ENSMUSG00000008153	23	38	16	130	394	281	101	79	96
ENSMUSG00000008167	172	103	141	149	345	169	199	131	149
ENSMUSG00000008193	8	5	9	9	8	2	1	15	11
ENSMUSG00000008200	177	486	801	300	288	551	880	782	808
ENSMUSG00000008206	32	36	52	24	40	48	28	79	58
ENSMUSG00000008226	666	391	349	414	656	530	388	532	424
ENSMUSG00000008301	338	317	282	262	439	439	409	355	405
ENSMUSG00000008305	834	731	1097	799	894	918	1268	1018	1051
ENSMUSG00000008307	4	1	4	0	0	2	2	8	1
ENSMUSG00000008318	0	3	8	7	0	6	6	6	0
ENSMUSG00000008333	169	62	72	82	219	95	102	85	46
ENSMUSG00000008348	2014	1793	3166	3228	4421	5613	4718	6052	3880
ENSMUSG00000008373	167	122	119	122	145	174	142	149	144
ENSMUSG00000008384	161	198	156	127	216	311	221	269	315
ENSMUSG00000008393	1281	886	830	821	1564	1434	1057	803	827
ENSMUSG00000008398	132	63	75	72	163	97	87	152	92
ENSMUSG00000008429	328	174	183	324	417	269	209	218	216
ENSMUSG00000008435	75	81	106	91	115	156	208	154	130
ENSMUSG00000008438	0	1	0	1	0	0	0	2	4
ENSMUSG00000008450	249	171	167	165	261	167	140	229	214
ENSMUSG00000008461	4	0	0	3	3	2	8	19	9
ENSMUSG00000008475	1181	829	833	1075	1495	1503	964	1152	1068
ENSMUSG00000008482	0	1	0	4	0	1	2	5	6
ENSMUSG00000008496	9	25	34	67	37	67	83	101	66
ENSMUSG00000008540	75622	59644	57944	75039	80038	99452	86695	71463	73936
ENSMUSG00000008575	775	427	643	697	1063	833	539	487	360
ENSMUSG00000008601	3	5	2	0	0	0	3	0	1
ENSMUSG00000008604	284	315	377	279	455	510	613	576	471
ENSMUSG00000008658	0	0	0	0	0	0	0	70	0
ENSMUSG00000008668	274	290	229	156	263	189	243	278	326
ENSMUSG00000008682	10611	10128	7832	8016	10251	8292	7555	7734	7707
ENSMUSG00000008683	2486	2497	2066	1804	2363	1845	1731	2091	1759
ENSMUSG00000008690	585	426	407	471	792	601	477	472	516
ENSMUSG00000008730	619	351	360	445	820	529	477	497	382
ENSMUSG00000008734	0	3	0	35	81	26	10	33	7
ENSMUSG00000008763	319	227	184	276	453	303	294	297	265
ENSMUSG00000008813	2	0	0	2	0	0	0	0	0
ENSMUSG00000008822	96	59	59	64	73	60	71	58	70
ENSMUSG00000008845	37	19	41	57	46	66	67	69	83
ENSMUSG00000008855	424	528	525	422	554	673	756	563	532
ENSMUSG00000008859	480	319	238	334	598	575	358	348	320
ENSMUSG00000008892	1262	686	661	885	1374	664	602	861	574
ENSMUSG00000008932	1	0	3	2	0	1	0	7	0
ENSMUSG00000008958	231	259	196	189	233	375	338	381	307
ENSMUSG00000008976	393	190	230	229	549	271	251	218	221
ENSMUSG00000008999	31	22	14	27	44	34	11	27	23
ENSMUSG00000009013	412	413	458	453	515	659	633	1068	616
ENSMUSG00000009030	235	127	143	204	256	257	206	205	184
ENSMUSG00000009035	485	335	347	343	803	451	315	452	344
ENSMUSG00000009073	226	229	245	220	256	277	242	328	285
ENSMUSG00000009076	60	43	66	45	101	47	38	37	41
ENSMUSG00000009079	1051	1204	1698	796	1200	1197	1592	1496	1240
ENSMUSG00000009090	1103	686	797	759	1238	988	817	731	752
ENSMUSG00000009092	161	41	117	18	59	69	70	71	33
ENSMUSG00000009093	1	0	0	0	1	1	0	0	0
ENSMUSG00000009097	1	0	5	0	0	0	2	205	1
ENSMUSG00000009108	15	8	24	13	9	22	8	7	7
ENSMUSG00000009112	283	258	180	219	427	429	330	321	426
ENSMUSG00000009114	0	0	0	0	0	1	0	0	4
ENSMUSG00000009115	1	1	7	4	2	3	4	2	10
ENSMUSG00000009145	70	154	239	87	155	153	174	185	157
ENSMUSG00000009185	1	1	0	0	1	0	2	6	3
ENSMUSG00000009207	45	27	40	34	59	43	59	58	44
ENSMUSG00000009210	0	0	0	1	1	0	0	6	0
ENSMUSG00000009246	0	0	0	5	3	4	6	0	0
ENSMUSG00000009281	6196	6392	4534	4469	5604	6100	4479	4669	5849
ENSMUSG00000009291	2393	1379	1368	1737	3449	1557	1359	1272	1271
ENSMUSG00000009292	16	41	70	38	56	48	138	173	96
ENSMUSG00000009293	263	120	132	119	428	230	156	208	137
ENSMUSG00000009350	0	0	0	0	1	0	0	4	0
ENSMUSG00000009376	1026	644	613	734	970	671	776	510	537
ENSMUSG00000009378	1599	930	825	1053	1641	998	891	666	672
ENSMUSG00000009394	0	0	2	0	0	0	0	4	0
ENSMUSG00000009406	49	34	38	25	76	54	33	65	28
ENSMUSG00000009418	40	32	62	53	60	81	51	99	65
ENSMUSG00000009470	665	351	289	501	1024	496	406	398	365
ENSMUSG00000009471	0	0	0	0	0	0	0	11	0
ENSMUSG00000009535	122	75	93	64	150	114	100	135	91
ENSMUSG00000009545	19	13	10	12	25	6	7	20	11
ENSMUSG00000009549	836	429	392	363	836	495	270	424	365
ENSMUSG00000009551	0	1	1	2	0	0	2	1	0
ENSMUSG00000009555	480	452	487	530	669	668	844	712	643
ENSMUSG00000009563	715	630	428	680	923	941	947	813	740
ENSMUSG00000009566	1525	1694	1484	1198	1739	1670	1892	1275	1651
ENSMUSG00000009569	161	207	225	242	304	342	267	223	200
ENSMUSG00000009575	276	148	177	99	289	134	133	194	170
ENSMUSG00000009585	33	31	27	29	44	30	31	48	27
ENSMUSG00000009614	6421	5074	4245	3796	6717	4261	3005	2995	3732
ENSMUSG00000009621	729	677	642	502	712	735	743	734	746
ENSMUSG00000009628	0	0	0	2	0	0	0	3	0
ENSMUSG00000009630	232	108	147	101	501	101	99	129	90
ENSMUSG00000009633	297	1010	237	1071	1419	1612	853	1259	829
ENSMUSG00000009640	180	216	281	249	201	281	254	290	288
ENSMUSG00000009646	659	371	320	487	1063	711	536	391	424
ENSMUSG00000009647	267	188	185	287	319	326	467	251	284
ENSMUSG00000009654	205	89	161	150	376	116	102	139	154
ENSMUSG00000009681	310	301	358	320	499	574	466	435	444
ENSMUSG00000009687	74	77	68	119	92	83	174	224	137
ENSMUSG00000009731	2	2	5	0	2	8	9	14	4
ENSMUSG00000009733	67	46	93	48	85	157	122	112	87
ENSMUSG00000009739	82	86	84	71	75	80	133	99	109
ENSMUSG00000009741	353	299	519	278	577	455	523	409	408
ENSMUSG00000009772	123	143	121	93	120	100	139	161	137
ENSMUSG00000009828	268	245	297	259	256	455	305	306	354
ENSMUSG00000009863	4617	5279	3730	4903	5099	5403	3936	5281	5761
ENSMUSG00000009876	11	12	11	15	1	5	2	9	3
ENSMUSG00000009894	583	373	388	310	678	489	269	327	271
ENSMUSG00000009905	305	193	177	311	658	356	290	260	285
ENSMUSG00000009907	562	307	341	448	762	533	476	370	435
ENSMUSG00000009927	6601	6887	5768	5135	5861	5983	5645	5778	6102
ENSMUSG00000009995	411	453	434	375	406	409	444	405	343
ENSMUSG00000010021	1	5	3	3	4	0	13	5	5
ENSMUSG00000010025	1860	994	848	2553	8840	4890	1982	1634	1755
ENSMUSG00000010044	0	6	13	1	6	17	4	3	7
ENSMUSG00000010045	359	307	252	332	472	373	462	381	425
ENSMUSG00000010047	678	516	495	380	1034	810	704	712	636
ENSMUSG00000010048	282	129	109	92	354	189	109	169	131
ENSMUSG00000010051	65	79	90	51	99	52	73	45	64
ENSMUSG00000010054	426	320	353	321	542	499	420	385	408
ENSMUSG00000010057	238	138	154	101	231	162	174	149	170
ENSMUSG00000010064	24956	23697	19293	13568	22371	20351	13526	16080	19413
ENSMUSG00000010066	5	0	0	0	0	2	0	1	0
ENSMUSG00000010067	21	16	10	9	71	30	33	25	7
ENSMUSG00000010080	3	0	0	2	1	5	7	7	5
ENSMUSG00000010086	0	0	0	0	0	1	0	3	0
ENSMUSG00000010095	585	558	592	426	866	681	582	581	514
ENSMUSG00000010097	446	690	1205	743	521	902	1616	1503	1358
ENSMUSG00000010110	412	431	512	490	477	712	821	641	699
ENSMUSG00000010122	986	1494	1676	1791	1796	2186	1529	1612	1974
ENSMUSG00000010142	12	3	1	13	14	3	5	4	5
ENSMUSG00000010154	0	2	0	14	25	80	4	5	9
ENSMUSG00000010175	969	886	725	796	1070	962	1119	617	1023
ENSMUSG00000010277	1339	971	1438	1019	1716	1491	1368	1479	1252
ENSMUSG00000010290	103	91	110	100	147	147	131	154	90
ENSMUSG00000010307	152	127	156	235	208	280	170	251	295
ENSMUSG00000010311	2	4	3	2	2	0	0	3	0
ENSMUSG00000010342	1	1	0	3	1	2	11	9	9
ENSMUSG00000010358	478	513	505	477	512	596	506	677	523
ENSMUSG00000010362	92	83	61	52	145	61	80	104	57
ENSMUSG00000010376	1169	817	768	874	1305	994	786	773	791
ENSMUSG00000010392	414	353	406	351	523	529	477	446	449
ENSMUSG00000010406	1129	1301	1131	1188	1187	1568	1437	1291	1214
ENSMUSG00000010435	0	0	0	0	1	0	0	0	0
ENSMUSG00000010453	434	537	486	469	586	690	831	750	679
ENSMUSG00000010461	2	0	14	5	0	2	1	5	0
ENSMUSG00000010476	0	1	0	0	0	0	0	19	0
ENSMUSG00000010492	4	0	1	0	1	0	0	13	5
ENSMUSG00000010517	406	251	208	310	356	314	303	397	253
ENSMUSG00000010529	0	0	0	0	0	0	0	0	4
ENSMUSG00000010538	25	26	37	23	18	44	22	28	35
ENSMUSG00000010554	112	92	73	85	172	159	137	124	143
ENSMUSG00000010592	0	1	0	3	2	0	1	1	0
ENSMUSG00000010601	1200	1259	1083	913	1402	911	1281	843	839
ENSMUSG00000010607	459	254	269	148	487	267	306	193	187
ENSMUSG00000010608	708	855	1289	1012	740	1190	1301	1183	1146
ENSMUSG00000010609	1809	1502	1389	2016	3304	2763	3277	1824	2154
ENSMUSG00000010651	13615	10553	9532	7951	21231	14515	9789	7259	9582
ENSMUSG00000010660	2	4	9	7	3	8	17	40	13
ENSMUSG00000010663	9626	6322	5969	5367	9936	5035	4379	5726	6224
ENSMUSG00000010721	37	28	61	54	85	42	51	59	36
ENSMUSG00000010751	10	7	4	19	40	25	6	35	7
ENSMUSG00000010755	475	374	433	370	565	513	953	680	723
ENSMUSG00000010760	1	3	4	8	10	35	14	4	10
ENSMUSG00000010797	45	36	60	45	57	32	29	88	54
ENSMUSG00000010803	0	0	0	0	0	2	0	0	0
ENSMUSG00000010825	0	0	1	0	0	0	1	0	2
ENSMUSG00000010830	5	3	1	3	3	2	6	11	1
ENSMUSG00000010841	0	0	0	0	1	0	0	0	0
ENSMUSG00000010911	337	323	223	318	319	324	257	296	300
ENSMUSG00000010914	320	140	146	191	394	228	194	227	174
ENSMUSG00000010936	364	456	343	471	427	571	427	372	419
ENSMUSG00000011008	0	1	2	1	3	2	7	4	5
ENSMUSG00000011034	11	13	10	10	42	51	12	21	9
ENSMUSG00000011096	691	736	725	575	887	1023	1107	1112	973
ENSMUSG00000011114	316	151	139	131	469	171	152	165	126
ENSMUSG00000011148	336	314	231	332	435	305	198	811	271
ENSMUSG00000011158	178	181	318	167	195	357	430	377	363
ENSMUSG00000011171	0	0	0	0	0	0	0	7	1
ENSMUSG00000011179	264	116	153	100	257	113	134	162	160
ENSMUSG00000011254	40	30	24	26	35	53	62	38	33
ENSMUSG00000011256	3	7	12	6	8	12	15	11	2
ENSMUSG00000011257	244	112	192	139	386	299	264	421	241
ENSMUSG00000011263	130	111	145	106	171	102	175	199	149
ENSMUSG00000011267	2	15	23	6	10	43	17	17	33
ENSMUSG00000011305	209	173	135	185	459	244	224	274	221
ENSMUSG00000011306	172	139	158	146	214	186	238	148	156
ENSMUSG00000011382	2164	1577	1303	2020	2964	1944	1722	1408	1710
ENSMUSG00000011427	41	27	54	25	58	65	53	48	53
ENSMUSG00000011463	0	0	0	0	0	0	0	1	1
ENSMUSG00000011486	0	1	0	0	0	0	0	0	0
ENSMUSG00000011589	0	0	0	2	1	4	2	1	0
ENSMUSG00000011632	0	0	0	0	0	0	0	1	0
ENSMUSG00000011658	151	109	97	59	114	99	130	103	68
ENSMUSG00000011751	1	0	0	0	1	0	2	1	0
ENSMUSG00000011752	720	183	163	182	1552	306	133	188	120
ENSMUSG00000011831	1049	806	911	1217	1520	1078	1852	1157	1165
ENSMUSG00000011832	35	24	44	25	50	36	70	72	45
ENSMUSG00000011837	177	160	176	207	181	147	201	203	157
ENSMUSG00000011877	163	183	161	204	222	324	328	425	399
ENSMUSG00000011884	73	27	47	51	103	83	64	147	55
ENSMUSG00000011958	518	365	524	308	647	555	562	517	399
ENSMUSG00000011960	118	124	191	118	240	233	193	149	193
ENSMUSG00000012017	69	57	89	81	70	130	136	174	160
ENSMUSG00000012042	2	0	1	1	9	2	0	0	0
ENSMUSG00000012076	45	31	36	57	54	36	35	52	34
ENSMUSG00000012114	212	247	281	244	369	367	388	376	304
ENSMUSG00000012117	471	245	287	244	456	386	220	288	204
ENSMUSG00000012123	0	2	1	0	4	8	2	1	0
ENSMUSG00000012126	1	6	0	6	3	5	11	10	2
ENSMUSG00000012187	4	2	2	220	354	580	59	80	82
ENSMUSG00000012211	1	0	0	0	0	0	0	0	0
ENSMUSG00000012296	42	52	67	23	98	71	79	113	81
ENSMUSG00000012350	7	9	8	8	4	4	11	11	8
ENSMUSG00000012405	3143	2370	1527	1482	3336	2316	1563	1870	1585
ENSMUSG00000012422	703	449	444	703	908	892	616	691	591
ENSMUSG00000012428	750	265	342	337	1262	436	190	460	232
ENSMUSG00000012429	173	90	138	125	160	135	104	122	111
ENSMUSG00000012443	3	14	0	12	25	2	14	10	9
ENSMUSG00000012483	254	229	172	241	252	250	183	228	219
ENSMUSG00000012519	62	45	61	89	105	107	72	132	76
ENSMUSG00000012535	221	184	174	187	309	191	186	217	168
ENSMUSG00000012609	116	109	113	108	119	116	96	112	61
ENSMUSG00000012640	159	271	389	262	174	340	525	387	443
ENSMUSG00000012705	4	0	0	1	3	0	2	1	0
ENSMUSG00000012819	0	0	4	2	2	0	1	10	1
ENSMUSG00000012848	5876	4637	3935	3438	5657	4150	3923	4442	3861
ENSMUSG00000012889	5	2	5	3	8	1	12	10	7
ENSMUSG00000013033	47	52	122	63	103	86	126	149	138
ENSMUSG00000013076	32	34	76	93	93	131	85	219	70
ENSMUSG00000013089	39	22	20	33	52	18	10	59	18
ENSMUSG00000013091	1	0	0	0	1	0	1	3	0
ENSMUSG00000013150	63	72	115	113	105	164	250	166	162
ENSMUSG00000013155	6	9	17	4	6	5	49	24	20
ENSMUSG00000013158	0	0	2	0	0	0	0	0	0
ENSMUSG00000013160	1222	765	702	876	1363	1030	823	810	867
ENSMUSG00000013236	69	121	133	152	163	261	223	268	201
ENSMUSG00000013275	46	34	59	37	44	71	70	115	75
ENSMUSG00000013367	3	9	1	9	6	14	3	6	10
ENSMUSG00000013415	0	0	0	0	0	0	0	0	1
ENSMUSG00000013418	0	5	0	1	1	9	0	1	3
ENSMUSG00000013419	8	10	10	13	8	26	6	99	20
ENSMUSG00000013465	328	248	377	271	440	501	415	392	357
ENSMUSG00000013483	2	0	0	0	3	7	0	0	0
ENSMUSG00000013495	78	58	56	32	111	58	58	50	60
ENSMUSG00000013523	0	0	0	0	1	0	0	3	0
ENSMUSG00000013539	345	241	299	239	478	429	377	361	317
ENSMUSG00000013562	0	0	0	0	2	0	0	0	0
ENSMUSG00000013584	2	1	7	0	4	0	3	29	4
ENSMUSG00000013593	3182	2295	2202	2515	3773	2381	2257	2587	2328
ENSMUSG00000013611	0	1	0	1	0	0	0	0	0
ENSMUSG00000013622	891	490	580	493	1087	426	440	521	493
ENSMUSG00000013629	153	107	136	48	106	87	110	152	117
ENSMUSG00000013646	177	98	100	64	302	156	155	123	107
ENSMUSG00000013662	540	303	314	449	795	399	357	389	367
ENSMUSG00000013663	842	577	552	698	1238	629	761	684	591
ENSMUSG00000013698	197	109	158	151	277	264	133	270	166
ENSMUSG00000013701	434	202	201	181	526	312	245	237	242
ENSMUSG00000013707	25	27	23	24	34	39	63	67	32
ENSMUSG00000013736	245	167	182	177	301	183	246	198	165
ENSMUSG00000013766	1	0	0	0	1	0	0	0	1
ENSMUSG00000013787	751	730	1066	631	1039	1518	1293	983	1191
ENSMUSG00000013822	867	769	735	791	796	866	795	765	852
ENSMUSG00000013833	308	228	190	256	337	275	167	151	169
ENSMUSG00000013846	521	455	650	492	901	782	1400	1240	1206
ENSMUSG00000013858	1940	2252	2280	1618	2644	5195	5165	3444	3976
ENSMUSG00000013878	145	110	104	93	206	133	138	117	101
ENSMUSG00000013921	7	5	12	12	10	9	3	19	19
ENSMUSG00000013928	0	0	0	0	0	1	0	0	0
ENSMUSG00000013936	0	0	0	0	0	0	0	1021	0
ENSMUSG00000013973	50	33	44	22	31	14	25	17	6
ENSMUSG00000013974	0	0	0	0	8	3	0	7	2
ENSMUSG00000013997	756	431	567	304	970	413	466	428	416
ENSMUSG00000014030	5	7	7	13	11	7	12	11	14
ENSMUSG00000014039	23	63	98	48	33	131	124	113	87
ENSMUSG00000014074	123	68	68	91	245	109	124	120	88
ENSMUSG00000014075	27	18	16	16	45	25	20	21	18
ENSMUSG00000014077	1166	712	785	745	1334	1071	880	869	886
ENSMUSG00000014158	7	3	4	6	8	9	15	14	11
ENSMUSG00000014164	103	124	144	94	121	125	143	116	103
ENSMUSG00000014177	303	114	156	195	363	211	124	134	139
ENSMUSG00000014195	503	526	660	419	711	561	678	687	675
ENSMUSG00000014198	0	0	0	0	1	0	0	0	0
ENSMUSG00000014226	590	357	386	520	782	596	435	616	547
ENSMUSG00000014232	85	69	95	89	77	77	101	58	77
ENSMUSG00000014243	143	128	137	125	220	154	147	143	92
ENSMUSG00000014245	62	67	56	34	77	59	59	38	60
ENSMUSG00000014294	1988	1936	1669	1462	2663	3481	3072	2201	2329
ENSMUSG00000014301	557	605	573	676	481	702	717	853	806
ENSMUSG00000014303	17	18	7	14	23	20	35	51	19
ENSMUSG00000014313	6767	7837	6700	8861	6255	6728	6434	7407	6739
ENSMUSG00000014329	24	5	31	22	27	23	13	66	24
ENSMUSG00000014349	495	163	213	157	693	274	190	233	173
ENSMUSG00000014351	0	0	0	0	0	4	0	0	0
ENSMUSG00000014353	194	187	269	226	294	317	293	344	266
ENSMUSG00000014355	424	338	361	329	472	541	578	530	498
ENSMUSG00000014361	162	111	125	110	207	160	144	152	138
ENSMUSG00000014402	520	282	328	326	662	361	296	322	264
ENSMUSG00000014418	140	144	246	203	229	353	373	388	322
ENSMUSG00000014426	239	157	205	189	299	279	233	222	205
ENSMUSG00000014444	2	19	20	22	27	23	31	48	32
ENSMUSG00000014453	2	4	3	1	5	6	3	12	12
ENSMUSG00000014470	204	217	154	158	276	310	249	280	288
ENSMUSG00000014496	323	249	314	270	411	298	294	339	252
ENSMUSG00000014498	38	42	33	26	90	32	48	64	26
ENSMUSG00000014503	37	33	50	55	89	41	75	51	48
ENSMUSG00000014504	321	200	211	239	300	264	207	234	158
ENSMUSG00000014542	1101	723	1222	1370	1791	1131	1250	1671	1424
ENSMUSG00000014543	3	0	3	2	0	0	1	0	1
ENSMUSG00000014547	173	225	268	184	266	311	386	255	253
ENSMUSG00000014550	69	45	56	51	85	93	54	66	78
ENSMUSG00000014551	255	228	268	203	314	298	267	281	268
ENSMUSG00000014554	244	223	221	193	264	284	203	262	244
ENSMUSG00000014592	93	90	76	67	92	59	79	88	87
ENSMUSG00000014599	159	124	193	172	220	207	141	278	174
ENSMUSG00000014601	144	187	206	129	238	223	292	254	223
ENSMUSG00000014602	1	5	2	1	1	1	0	13	1
ENSMUSG00000014606	1268	713	671	539	1368	788	629	822	645
ENSMUSG00000014609	2	4	5	5	0	2	1	1	0
ENSMUSG00000014633	173	142	169	124	249	145	162	103	106
ENSMUSG00000014668	212	177	283	161	246	283	310	232	230
ENSMUSG00000014686	0	0	0	2	5	2	3	0	0
ENSMUSG00000014704	6	1	2	7	5	7	0	16	9
ENSMUSG00000014747	0	0	2	0	0	2	0	0	0
ENSMUSG00000014748	584	316	338	271	764	407	275	270	271
ENSMUSG00000014763	224	244	258	191	241	241	343	322	311
ENSMUSG00000014767	118	157	172	195	130	232	288	261	193
ENSMUSG00000014769	2679	1674	1594	1671	2843	1886	1606	1569	1459
ENSMUSG00000014773	32	42	52	22	36	52	114	81	49
ENSMUSG00000014776	13	32	6	6	10	25	14	147	20
ENSMUSG00000014778	52	43	85	65	95	124	137	217	160
ENSMUSG00000014782	5	4	0	0	3	0	8	7	0
ENSMUSG00000014786	4	4	22	2	3	11	9	15	8
ENSMUSG00000014791	373	295	307	303	372	358	390	318	348
ENSMUSG00000014813	0	0	0	0	3	0	0	3	0
ENSMUSG00000014837	5	15	22	2	7	5	3	13	8
ENSMUSG00000014846	10	0	5	2	7	0	11	162	5
ENSMUSG00000014850	151	121	120	108	173	145	202	188	133
ENSMUSG00000014852	73	88	109	93	163	135	218	113	170
ENSMUSG00000014856	502	282	343	297	549	440	371	334	368
ENSMUSG00000014859	178	155	239	204	245	254	303	305	232
ENSMUSG00000014867	4578	2807	2480	2725	5124	4423	3102	2786	3115
ENSMUSG00000014873	171	180	221	159	186	279	256	183	291
ENSMUSG00000014905	382	185	209	347	667	718	425	472	308
ENSMUSG00000014907	69	26	22	44	64	72	32	61	47
ENSMUSG00000014932	218	181	171	225	319	181	200	206	192
ENSMUSG00000014956	907	310	335	362	1373	506	330	569	338
ENSMUSG00000014959	1341	1078	1027	1248	1580	1571	1046	1296	1229
ENSMUSG00000014980	96	90	75	89	128	114	102	127	114
ENSMUSG00000015002	274	183	199	419	525	364	393	351	314
ENSMUSG00000015013	177	135	143	134	264	173	176	157	141
ENSMUSG00000015016	417	311	217	282	640	432	297	282	351
ENSMUSG00000015023	181	84	97	99	278	107	95	115	87
ENSMUSG00000015027	158	94	110	73	211	178	105	92	106
ENSMUSG00000015053	6	1	5	8	18	22	15	40	24
ENSMUSG00000015083	12496	11392	9527	9355	9981	10251	11306	8846	11588
ENSMUSG00000015085	35	40	34	24	57	63	23	61	31
ENSMUSG00000015087	279	379	379	220	280	493	618	611	550
ENSMUSG00000015090	35	51	65	10	34	58	271	79	112
ENSMUSG00000015092	2960	3557	2723	2200	3494	6067	5182	4169	4717
ENSMUSG00000015093	4	16	3	6	4	0	28	9	1
ENSMUSG00000015094	49	33	73	89	193	256	108	156	88
ENSMUSG00000015095	220	209	320	162	417	428	396	436	337
ENSMUSG00000015112	2275	1412	1285	1063	2225	1465	1307	1172	1566
ENSMUSG00000015120	472	428	556	324	653	458	558	481	411
ENSMUSG00000015126	278	235	215	153	320	377	259	217	225
ENSMUSG00000015127	12	7	7	9	21	10	6	14	6
ENSMUSG00000015133	165	100	142	120	193	188	171	142	122
ENSMUSG00000015134	0	1	7	0	2	0	2	4	2
ENSMUSG00000015143	456	373	397	355	522	436	307	543	397
ENSMUSG00000015149	884	810	777	742	1018	1264	1088	1144	1003
ENSMUSG00000015165	1500	1436	1697	1167	1760	1464	1839	1808	1728
ENSMUSG00000015176	208	185	191	91	338	287	301	209	265
ENSMUSG00000015189	289	205	340	189	311	275	341	251	305
ENSMUSG00000015202	41	35	66	29	88	57	71	61	53
ENSMUSG00000015214	350	255	227	379	468	384	381	281	334
ENSMUSG00000015217	81	31	46	33	153	100	42	48	36
ENSMUSG00000015222	9	10	7	6	8	8	12	7	1
ENSMUSG00000015224	110	207	412	316	148	273	1030	449	324
ENSMUSG00000015243	1170	806	1059	964	1544	1182	1337	912	1360
ENSMUSG00000015247	1296	551	529	865	1463	804	660	586	644
ENSMUSG00000015289	255	114	152	102	306	195	102	134	113
ENSMUSG00000015290	600	656	518	588	688	922	761	834	847
ENSMUSG00000015291	677	509	684	485	823	536	674	637	524
ENSMUSG00000015305	355	317	423	623	609	354	362	456	489
ENSMUSG00000015312	16	47	15	103	85	126	160	69	71
ENSMUSG00000015314	5	7	9	5	9	9	6	14	5
ENSMUSG00000015316	0	1	1	2	1	0	1	8	2
ENSMUSG00000015335	410	222	236	210	315	434	346	231	250
ENSMUSG00000015337	597	467	389	176	575	219	188	269	216
ENSMUSG00000015340	99	52	87	144	193	144	123	144	107
ENSMUSG00000015341	615	373	405	485	827	626	495	500	484
ENSMUSG00000015342	45	31	13	41	74	64	28	22	35
ENSMUSG00000015354	17	9	10	19	20	17	29	53	23
ENSMUSG00000015355	12	8	11	22	43	12	12	25	13
ENSMUSG00000015357	519	241	274	407	1102	492	1083	486	484
ENSMUSG00000015363	1320	949	1195	674	1276	1300	1083	1112	980
ENSMUSG00000015377	55	80	138	74	48	97	131	104	80
ENSMUSG00000015396	18	19	16	39	26	32	11	29	50
ENSMUSG00000015401	0	3	0	0	2	0	0	8	0
ENSMUSG00000015405	12	3	13	5	8	3	4	3	13
ENSMUSG00000015437	19	16	19	34	24	19	29	49	8
ENSMUSG00000015451	1047	2657	4433	1164	1117	4256	1432	2762	3031
ENSMUSG00000015452	0	13	8	7	8	11	20	32	20
ENSMUSG00000015461	162	97	125	78	197	105	134	129	96
ENSMUSG00000015467	2	10	20	7	5	25	45	19	30
ENSMUSG00000015468	22	35	56	44	50	61	85	107	40
ENSMUSG00000015474	439	357	310	272	481	444	420	394	321
ENSMUSG00000015476	3	5	11	4	3	5	12	14	13
ENSMUSG00000015478	476	197	128	188	745	224	117	150	128
ENSMUSG00000015484	0	0	0	5	0	1	0	0	1
ENSMUSG00000015488	623	445	453	432	511	428	414	469	443
ENSMUSG00000015501	40	31	69	27	57	80	42	80	61
ENSMUSG00000015522	204	182	314	116	328	159	254	216	151
ENSMUSG00000015533	5	4	2	10	13	1	10	5	11
ENSMUSG00000015536	2096	1712	1347	1458	2512	1862	1988	1489	1644
ENSMUSG00000015542	502	662	530	582	486	830	795	688	778
ENSMUSG00000015568	220	147	95	521	758	587	621	3101	698
ENSMUSG00000015575	442	217	216	264	680	361	193	239	178
ENSMUSG00000015597	183	180	338	159	251	313	338	289	336
ENSMUSG00000015599	10	21	25	12	6	20	8	16	25
ENSMUSG00000015605	119	80	82	60	209	128	124	136	80
ENSMUSG00000015619	1	2	7	3	3	3	10	12	0
ENSMUSG00000015627	6	0	7	0	2	2	7	21	3
ENSMUSG00000015647	37	48	102	38	74	168	112	206	103
ENSMUSG00000015652	1	0	0	0	0	2	0	0	5
ENSMUSG00000015653	40	68	24	69	74	37	63	57	66
ENSMUSG00000015656	9704	12073	12725	11772	11748	17407	10430	23249	20172
ENSMUSG00000015659	17	13	15	8	40	9	25	19	17
ENSMUSG00000015668	274	239	194	272	270	293	228	259	228
ENSMUSG00000015671	1538	1233	1179	1239	1503	1366	1373	1418	1415
ENSMUSG00000015672	366	146	150	222	409	201	175	183	173
ENSMUSG00000015697	187	222	317	189	245	314	407	302	276
ENSMUSG00000015702	22	18	36	7	9	28	40	34	34
ENSMUSG00000015709	0	0	4	0	0	0	0	0	0
ENSMUSG00000015711	81	61	49	111	259	169	74	113	59
ENSMUSG00000015714	4288	2899	3014	2740	4958	3585	2726	2883	2680
ENSMUSG00000015733	514	328	336	609	730	592	511	620	409
ENSMUSG00000015745	120	82	175	109	177	180	248	246	246
ENSMUSG00000015747	72	72	74	85	124	58	91	89	57
ENSMUSG00000015748	77	92	136	61	108	164	188	176	172
ENSMUSG00000015749	311	153	152	140	297	226	111	165	155
ENSMUSG00000015750	520	298	277	199	720	411	399	326	276
ENSMUSG00000015755	545	444	466	765	850	769	1317	809	668
ENSMUSG00000015757	124	155	232	133	173	280	269	288	204
ENSMUSG00000015759	933	415	444	585	1152	610	345	348	403
ENSMUSG00000015766	22	21	23	57	62	54	29	52	38
ENSMUSG00000015776	260	211	182	193	443	332	236	259	239
ENSMUSG00000015790	556	431	416	291	561	368	310	321	317
ENSMUSG00000015804	260	146	158	118	332	169	170	139	122
ENSMUSG00000015806	3395	1820	1595	1711	4805	1863	1675	1460	1607
ENSMUSG00000015812	5	24	23	14	8	23	32	24	24
ENSMUSG00000015829	1	0	0	0	0	0	0	0	0
ENSMUSG00000015837	3511	2237	2466	3698	7039	5397	4715	3974	4449
ENSMUSG00000015839	537	701	739	774	1295	1704	1522	1309	1356
ENSMUSG00000015843	73	68	59	94	115	94	139	84	99
ENSMUSG00000015846	3019	2014	2073	1784	4768	2859	2030	2177	1978
ENSMUSG00000015850	11	18	21	16	32	78	34	83	25
ENSMUSG00000015852	1	0	0	0	0	0	0	5	4
ENSMUSG00000015854	545	215	337	557	1006	315	364	545	262
ENSMUSG00000015869	946	794	974	1016	1369	1406	1198	940	1175
ENSMUSG00000015879	4	0	2	1	4	3	0	0	0
ENSMUSG00000015880	3	2	0	0	6	0	2	0	6
ENSMUSG00000015882	124	77	71	130	183	143	123	194	152
ENSMUSG00000015889	312	240	197	267	410	299	236	291	219
ENSMUSG00000015890	1911	1537	1685	1604	2468	1113	2358	1425	1712
ENSMUSG00000015932	1740	712	798	889	2546	966	757	815	660
ENSMUSG00000015937	861	682	620	692	1284	974	774	768	670
ENSMUSG00000015942	67	97	123	93	73	103	181	172	167
ENSMUSG00000015943	495	647	499	545	566	856	785	718	759
ENSMUSG00000015944	17	12	34	92	45	102	59	122	72
ENSMUSG00000015947	30	16	17	56	57	44	29	78	61
ENSMUSG00000015950	40	37	43	40	49	32	60	108	46
ENSMUSG00000015957	1	0	0	0	0	0	0	16	0
ENSMUSG00000015961	539	374	406	648	776	737	579	715	623
ENSMUSG00000015962	0	0	0	2	1	10	0	1	0
ENSMUSG00000015966	94	78	77	55	115	107	86	66	102
ENSMUSG00000015968	85	50	91	83	96	92	91	95	100
ENSMUSG00000015970	694	348	323	274	1218	442	294	281	348
ENSMUSG00000015971	317	254	260	215	368	239	197	236	251
ENSMUSG00000015980	16	10	3	10	7	2	13	14	8
ENSMUSG00000015981	1	4	1	2	2	4	3	3	0
ENSMUSG00000015994	445	239	287	300	563	292	325	356	288
ENSMUSG00000016018	90	61	94	33	150	45	77	86	56
ENSMUSG00000016024	624	481	376	848	1308	789	1249	737	640
ENSMUSG00000016028	54	44	85	40	63	58	103	87	77
ENSMUSG00000016087	22	22	25	24	36	29	24	60	25
ENSMUSG00000016128	175	142	262	137	205	119	245	184	128
ENSMUSG00000016150	0	0	2	0	1	2	0	0	0
ENSMUSG00000016181	82	69	112	96	108	179	161	91	141
ENSMUSG00000016194	12923	10234	7535	8344	12233	5781	9496	9724	9580
ENSMUSG00000016200	0	0	0	2	1	3	0	0	0
ENSMUSG00000016206	28	20	23	25	45	15	29	35	32
ENSMUSG00000016239	6	13	10	2	7	2	6	1	4
ENSMUSG00000016252	4615	5666	4965	4617	5085	8398	7286	7742	7156
ENSMUSG00000016253	458	354	340	404	476	589	489	338	347
ENSMUSG00000016255	0	2	2	0	1	0	0	2	0
ENSMUSG00000016256	4064	3183	3049	2666	5401	5336	3990	3562	3864
ENSMUSG00000016257	364	223	249	320	508	396	310	349	318
ENSMUSG00000016262	9	7	0	0	0	0	2	4	0
ENSMUSG00000016283	0	0	2	5	0	2	0	4	1
ENSMUSG00000016308	441	355	349	376	497	377	325	359	331
ENSMUSG00000016319	4468	2284	1892	2505	6323	2338	1667	1909	1949
ENSMUSG00000016327	0	0	2	0	0	0	1	8	0
ENSMUSG00000016344	1396	1676	1500	1504	1339	2053	2256	1867	2332
ENSMUSG00000016349	0	0	0	0	0	0	0	1265	1
ENSMUSG00000016356	35	36	82	23	15	23	64	110	65
ENSMUSG00000016382	736	423	315	649	1218	656	705	555	467
ENSMUSG00000016386	0	0	0	1	17	4	0	3	1
ENSMUSG00000016409	111	102	105	104	118	79	94	84	125
ENSMUSG00000016427	1251	1204	1085	1202	1472	1846	1508	1454	1399
ENSMUSG00000016458	4	2	0	1	4	0	3	41	16
ENSMUSG00000016477	48	49	42	113	120	115	107	112	91
ENSMUSG00000016481	577	377	346	461	729	410	343	365	313
ENSMUSG00000016487	242	128	219	248	443	336	322	280	249
ENSMUSG00000016493	9	18	7	10	10	8	19	23	12
ENSMUSG00000016494	28	15	27	14	37	33	18	288	32
ENSMUSG00000016495	65	141	217	108	107	159	211	223	126
ENSMUSG00000016496	15	23	35	38	34	24	26	82	11
ENSMUSG00000016498	0	0	0	0	1	0	0	0	1
ENSMUSG00000016503	80	15	19	11	111	26	26	24	21
ENSMUSG00000016510	330	246	259	284	304	306	347	260	321
ENSMUSG00000016520	105	67	85	58	226	126	157	82	115
ENSMUSG00000016524	0	0	0	0	1	1	0	0	0
ENSMUSG00000016526	11	15	4	29	20	33	29	23	31
ENSMUSG00000016528	602	590	479	687	1088	1491	1435	1169	1056
ENSMUSG00000016529	0	0	0	1	0	0	0	0	0
ENSMUSG00000016534	8213	3588	3538	6915	11057	5845	4841	4246	4586
ENSMUSG00000016541	557	174	179	249	813	260	152	178	175
ENSMUSG00000016552	8	0	1	0	1	0	1	3	3
ENSMUSG00000016554	611	469	460	360	738	631	615	493	529
ENSMUSG00000016559	1717	1002	1119	1119	2734	1498	984	1147	864
ENSMUSG00000016619	341	210	253	212	464	400	379	383	351
ENSMUSG00000016624	4	6	12	2	3	9	12	24	16
ENSMUSG00000016637	201	187	178	175	141	148	149	162	214
ENSMUSG00000016664	695	408	358	532	982	719	510	601	436
ENSMUSG00000016756	2384	1881	1780	1479	2428	2817	2115	1748	2492
ENSMUSG00000016757	153	110	109	94	201	202	134	100	84
ENSMUSG00000016758	145	154	145	117	117	148	122	93	130
ENSMUSG00000016763	1	5	7	20	15	6	2	8	12
ENSMUSG00000016831	214	89	130	119	317	128	132	141	113
ENSMUSG00000016833	274	150	173	179	329	146	116	146	145
ENSMUSG00000016918	13	10	15	10	7	15	11	109	6
ENSMUSG00000016921	1054	1621	2027	1231	1418	1524	2251	2082	2053
ENSMUSG00000016933	333	270	426	213	459	561	369	359	381
ENSMUSG00000016940	208	233	237	207	427	355	409	340	337
ENSMUSG00000016942	7387	4984	4724	5069	9501	6724	5881	4684	5574
ENSMUSG00000016946	56	52	83	48	83	94	86	84	68
ENSMUSG00000016984	54	38	58	33	112	47	57	60	50
ENSMUSG00000016995	2	0	0	0	1	0	0	10	1
ENSMUSG00000017002	35	25	22	28	182	124	16	117	24
ENSMUSG00000017009	9581	9640	8513	12239	9320	7890	7635	7637	9709
ENSMUSG00000017057	333	183	195	218	133	253	246	192	192
ENSMUSG00000017119	1804	1279	1371	1486	2312	1933	1794	1667	1448
ENSMUSG00000017132	471	479	574	389	707	790	375	613	691
ENSMUSG00000017144	238	88	311	217	389	434	170	223	187
ENSMUSG00000017146	33	23	39	16	40	13	10	13	11
ENSMUSG00000017167	6	15	20	87	65	117	66	87	88
ENSMUSG00000017176	86	43	82	81	87	138	101	103	94
ENSMUSG00000017188	690	405	429	404	1014	623	468	423	417
ENSMUSG00000017195	1	3	0	2	2	0	2	0	0
ENSMUSG00000017204	0	0	0	0	0	1	0	0	0
ENSMUSG00000017210	199	174	212	185	218	219	251	292	260
ENSMUSG00000017221	1150	639	723	580	1432	771	705	569	588
ENSMUSG00000017264	213	230	235	194	240	292	371	344	358
ENSMUSG00000017286	582	295	263	349	660	322	281	293	286
ENSMUSG00000017288	393	289	282	379	535	478	404	368	319
ENSMUSG00000017291	453	331	328	556	635	607	460	497	434
ENSMUSG00000017299	111	126	68	90	136	121	185	122	122
ENSMUSG00000017307	214	90	141	88	226	134	102	100	94
ENSMUSG00000017309	237	112	182	113	273	81	108	268	93
ENSMUSG00000017314	6	1	5	3	1	3	6	4	3
ENSMUSG00000017344	51947	51064	45648	46296	56059	51683	71430	49298	56469
ENSMUSG00000017376	184	104	138	208	193	196	161	172	137
ENSMUSG00000017386	482	373	359	245	661	653	524	424	401
ENSMUSG00000017390	252	101	125	52	226	104	42	60	64
ENSMUSG00000017400	7	3	10	6	5	2	14	6	2
ENSMUSG00000017404	8088	10021	8015	7098	7484	9505	9553	9518	9884
ENSMUSG00000017405	63	121	123	81	87	136	115	109	113
ENSMUSG00000017412	4	3	13	9	9	11	2	7	8
ENSMUSG00000017417	19	23	20	20	17	33	15	36	34
ENSMUSG00000017418	432	358	303	320	365	278	177	212	264
ENSMUSG00000017421	670	628	761	694	788	814	769	811	679
ENSMUSG00000017428	896	485	475	636	1329	634	633	643	622
ENSMUSG00000017446	40	33	31	33	59	30	23	29	24
ENSMUSG00000017453	4423	3547	3393	2411	3902	2823	3379	3094	3156
ENSMUSG00000017466	241	109	147	85	297	131	112	451	110
ENSMUSG00000017478	348	313	343	254	508	343	468	418	424
ENSMUSG00000017485	526	306	369	443	646	442	534	449	396
ENSMUSG00000017491	7	1	16	6	14	10	4	6	4
ENSMUSG00000017493	31285	17750	14656	11738	30879	17569	9662	11145	11648
ENSMUSG00000017499	1	4	5	4	6	2	3	4	0
ENSMUSG00000017548	396	260	231	311	373	387	360	368	359
ENSMUSG00000017550	19	9	20	17	22	2	20	44	24
ENSMUSG00000017561	135	112	137	114	139	168	141	168	141
ENSMUSG00000017607	2	5	9	2	11	2	3	8	3
ENSMUSG00000017615	341	188	206	249	534	447	301	423	246
ENSMUSG00000017631	53	31	60	92	131	182	74	150	112
ENSMUSG00000017639	89	71	77	76	137	106	236	127	118
ENSMUSG00000017652	5	6	8	13	7	15	10	14	8
ENSMUSG00000017664	338	242	290	335	402	418	298	275	295
ENSMUSG00000017667	8	15	10	11	23	6	26	16	16
ENSMUSG00000017670	113	97	119	117	175	131	167	195	137
ENSMUSG00000017677	383	330	1101	417	608	243	748	784	396
ENSMUSG00000017679	158	150	198	150	225	252	202	166	220
ENSMUSG00000017686	306	341	339	320	436	403	518	394	419
ENSMUSG00000017688	0	0	0	0	0	2	0	0	0
ENSMUSG00000017692	1	1	1	0	6	1	0	12	1
ENSMUSG00000017697	41	31	26	15	33	23	28	21	21
ENSMUSG00000017707	1919	1017	1188	1630	2926	2133	1281	1849	1490
ENSMUSG00000017713	105	62	91	50	102	103	78	85	103
ENSMUSG00000017715	82	79	82	71	191	231	176	201	161
ENSMUSG00000017716	13	18	7	29	39	33	19	9	22
ENSMUSG00000017718	313	326	423	148	343	151	155	225	158
ENSMUSG00000017720	0	1	0	0	1	0	0	0	0
ENSMUSG00000017721	534	181	133	172	851	277	178	205	145
ENSMUSG00000017723	23	16	25	222	381	403	208	223	168
ENSMUSG00000017724	2	3	7	2	2	3	1	23	1
ENSMUSG00000017734	6	8	5	3	4	3	8	7	5
ENSMUSG00000017737	3	0	0	1	4	7	0	6	1
ENSMUSG00000017740	25	15	62	37	45	73	95	50	45
ENSMUSG00000017747	229	155	177	327	330	346	285	254	238
ENSMUSG00000017754	149	191	60	367	902	501	477	683	711
ENSMUSG00000017756	804	1267	1898	814	858	1431	1507	1204	1363
ENSMUSG00000017760	2364	2188	2226	2410	2871	2811	2808	2523	2475
ENSMUSG00000017764	20	9	18	7	32	33	31	33	12
ENSMUSG00000017765	195	167	219	126	342	335	226	263	233
ENSMUSG00000017767	0	0	0	0	0	2	0	0	0
ENSMUSG00000017774	222	167	211	218	496	421	417	387	301
ENSMUSG00000017776	812	629	566	899	1070	854	731	876	879
ENSMUSG00000017778	5662	7196	5654	8232	5325	8701	7840	8483	8046
ENSMUSG00000017781	637	398	451	445	937	556	460	584	492
ENSMUSG00000017801	420	332	328	319	532	331	321	290	283
ENSMUSG00000017802	944	416	453	382	1193	424	392	402	386
ENSMUSG00000017817	3	0	3	0	1	1	4	198	3
ENSMUSG00000017830	66	78	96	98	142	138	71	128	93
ENSMUSG00000017831	545	170	204	331	892	300	254	288	260
ENSMUSG00000017832	2	0	0	10	3	0	2	6	0
ENSMUSG00000017837	205	241	174	154	302	263	194	238	234
ENSMUSG00000017843	671	387	439	467	1015	602	502	465	447
ENSMUSG00000017858	340	247	209	253	385	294	244	214	203
ENSMUSG00000017861	7	2	4	2	3	8	23	15	12
ENSMUSG00000017868	570	328	263	444	970	357	663	356	374
ENSMUSG00000017897	3	0	0	0	4	0	0	4	1
ENSMUSG00000017929	317	330	392	215	520	518	410	676	446
ENSMUSG00000017950	4096	4152	3747	3531	5935	6666	7093	6515	6554
ENSMUSG00000017969	24	14	32	3	18	39	11	84	28
ENSMUSG00000017978	189	96	131	124	194	132	102	102	115
ENSMUSG00000017999	198	165	171	155	309	223	197	293	192
ENSMUSG00000018001	48	48	30	54	60	50	70	95	57
ENSMUSG00000018008	28	60	104	75	99	112	134	156	123
ENSMUSG00000018012	2	7	16	3	3	8	5	6	6
ENSMUSG00000018040	247	208	223	116	335	283	221	245	199
ENSMUSG00000018042	9043	10740	7954	10519	12606	19465	11416	11709	15173
ENSMUSG00000018068	27	35	58	20	42	40	42	69	41
ENSMUSG00000018076	86	57	101	81	153	135	150	133	144
ENSMUSG00000018102	1358	790	917	1198	2090	2318	1267	1124	1010
ENSMUSG00000018126	0	1	0	4	0	1	0	0	0
ENSMUSG00000018143	128	114	112	172	258	269	161	149	190
ENSMUSG00000018160	226	197	208	151	241	181	202	249	183
ENSMUSG00000018166	1482	716	1229	984	1616	874	639	646	671
ENSMUSG00000018167	152	123	121	143	252	130	186	151	149
ENSMUSG00000018168	9	6	22	13	8	2	24	17	7
ENSMUSG00000018169	14	14	10	18	28	33	10	37	17
ENSMUSG00000018171	1880	1207	3614	1746	2083	2258	2071	2175	1756
ENSMUSG00000018189	325	184	214	261	332	182	199	213	208
ENSMUSG00000018196	174	128	118	97	211	137	166	179	126
ENSMUSG00000018199	23	31	20	43	46	26	49	50	27
ENSMUSG00000018209	155	163	183	284	263	232	200	200	217
ENSMUSG00000018211	2	1	0	0	2	7	0	0	1
ENSMUSG00000018217	63	20	25	39	41	49	32	252	34
ENSMUSG00000018238	3	4	11	3	7	16	7	3	10
ENSMUSG00000018239	38	8	35	17	65	39	20	25	19
ENSMUSG00000018286	2582	2801	2483	2794	3017	3512	3962	3365	3555
ENSMUSG00000018287	626	581	532	524	635	564	632	659	490
ENSMUSG00000018293	4239	3481	2910	2981	4935	5571	3661	4056	3304
ENSMUSG00000018322	114	120	128	103	129	125	174	190	137
ENSMUSG00000018326	1367	756	814	1214	1925	1542	938	1188	1000
ENSMUSG00000018334	28	13	42	40	25	43	21	121	28
ENSMUSG00000018339	101	98	88	164	111	154	111	657	268
ENSMUSG00000018340	1079	601	543	602	1473	858	759	707	580
ENSMUSG00000018341	0	1	0	0	0	0	0	0	0
ENSMUSG00000018347	23	37	47	39	34	35	51	63	50
ENSMUSG00000018362	245	128	149	135	414	134	126	176	112
ENSMUSG00000018363	586	513	428	485	618	674	610	529	626
ENSMUSG00000018372	56	73	142	60	80	119	104	162	114
ENSMUSG00000018377	114	124	109	120	200	144	101	220	167
ENSMUSG00000018378	28	45	74	26	38	37	64	171	53
ENSMUSG00000018379	800	750	956	750	1095	890	1002	959	697
ENSMUSG00000018381	5	4	5	7	9	12	10	16	7
ENSMUSG00000018387	245	368	579	298	394	463	1111	425	627
ENSMUSG00000018395	32	45	58	42	59	107	64	69	90
ENSMUSG00000018398	48	32	56	38	50	58	71	153	40
ENSMUSG00000018401	290	177	227	314	436	458	485	462	335
ENSMUSG00000018405	61	64	49	52	57	71	80	73	76
ENSMUSG00000018411	10	8	39	56	65	188	74	79	38
ENSMUSG00000018412	203	219	225	233	281	305	364	279	314
ENSMUSG00000018415	454	290	219	296	500	344	295	390	241
ENSMUSG00000018417	1435	748	949	1073	1700	1185	1232	1014	1011
ENSMUSG00000018425	460	267	297	423	542	343	325	379	337
ENSMUSG00000018427	163	109	98	205	310	243	270	195	206
ENSMUSG00000018428	648	605	851	468	990	906	1174	914	980
ENSMUSG00000018433	48	30	38	39	65	20	47	52	26
ENSMUSG00000018442	2266	1673	1477	1492	2125	2125	1860	1709	2102
ENSMUSG00000018446	1772	1347	1127	1121	1815	1411	1112	1252	1088
ENSMUSG00000018449	372	364	408	398	347	323	331	370	309
ENSMUSG00000018451	2	0	3	0	0	0	0	5	3
ENSMUSG00000018459	348	180	194	294	393	492	463	202	204
ENSMUSG00000018470	16	25	24	9	12	16	22	7	8
ENSMUSG00000018474	480	591	979	176	387	507	536	332	398
ENSMUSG00000018476	206	387	274	248	277	531	420	444	426
ENSMUSG00000018481	305	253	239	285	388	337	306	315	334
ENSMUSG00000018486	43	25	42	22	22	37	70	73	28
ENSMUSG00000018500	0	3	0	0	1	0	0	1	0
ENSMUSG00000018501	597	538	726	568	706	652	829	713	738
ENSMUSG00000018507	6	11	18	12	20	25	48	40	25
ENSMUSG00000018509	309	230	175	171	347	341	200	188	212
ENSMUSG00000018537	33	56	69	78	72	107	142	161	168
ENSMUSG00000018541	108	85	115	91	150	107	140	138	133
ENSMUSG00000018543	3	2	2	1	4	14	1	2	0
ENSMUSG00000018547	155	110	156	115	200	207	254	220	163
ENSMUSG00000018548	159	96	58	97	188	129	77	72	77
ENSMUSG00000018554	0	0	0	4	2	1	4	14	1
ENSMUSG00000018559	451	355	330	326	534	509	428	508	440
ENSMUSG00000018565	314	319	237	232	328	315	256	286	270
ENSMUSG00000018566	57	95	73	29	80	72	99	590	152
ENSMUSG00000018567	3552	2191	2190	2046	3855	2322	1698	1851	1643
ENSMUSG00000018569	9	12	15	3	6	2	5	10	3
ENSMUSG00000018570	1	2	1	3	4	5	1	3	1
ENSMUSG00000018572	243	197	308	187	326	295	411	365	349
ENSMUSG00000018574	762	210	300	114	1481	205	261	252	211
ENSMUSG00000018581	1	0	0	11	7	1	0	3	2
ENSMUSG00000018583	639	381	432	431	837	685	639	658	573
ENSMUSG00000018585	1337	1541	1319	2162	1965	3072	2462	2081	2500
ENSMUSG00000018593	908	546	693	982	1478	821	660	1836	1138
ENSMUSG00000018599	438	502	538	486	450	466	609	615	481
ENSMUSG00000018604	181	385	209	253	345	515	378	393	416
ENSMUSG00000018620	0	0	0	0	0	0	0	0	0
ENSMUSG00000018623	1	2	8	4	1	3	2	13	1
ENSMUSG00000018648	15	6	5	15	22	25	11	20	6
ENSMUSG00000018651	66	70	120	100	101	137	154	110	153
ENSMUSG00000018654	22	14	11	35	29	31	28	37	39
ENSMUSG00000018659	2473	2001	1795	1536	2530	2611	1826	1629	1953
ENSMUSG00000018661	91	85	116	100	244	140	152	150	158
ENSMUSG00000018666	339	210	213	268	441	324	304	306	362
ENSMUSG00000018669	925	710	634	583	1019	804	703	591	626
ENSMUSG00000018672	288	321	269	328	376	491	537	527	547
ENSMUSG00000018677	6179	4835	4344	4684	8200	7085	4192	3947	4230
ENSMUSG00000018678	38	28	36	29	52	39	28	73	46
ENSMUSG00000018697	181	179	158	274	188	179	207	229	265
ENSMUSG00000018698	0	0	0	0	0	0	1	0	0
ENSMUSG00000018707	1118	1117	1494	1205	1657	2399	1828	1747	2087
ENSMUSG00000018727	202	181	211	104	87	128	36	70	85
ENSMUSG00000018733	75	70	94	37	127	95	84	70	70
ENSMUSG00000018736	429	268	311	291	513	312	204	308	195
ENSMUSG00000018740	20	12	17	8	12	17	7	13	13
ENSMUSG00000018750	128	127	147	170	224	202	246	285	172
ENSMUSG00000018752	1	4	1	8	5	2	2	1	3
ENSMUSG00000018761	588	259	314	266	956	368	290	303	196
ENSMUSG00000018765	325	292	339	125	549	487	484	427	323
ENSMUSG00000018770	7258	3655	3876	2611	8605	3056	2131	2890	1920
ENSMUSG00000018774	77	51	95	122	123	89	80	145	144
ENSMUSG00000018776	2	0	1	0	0	0	0	0	0
ENSMUSG00000018796	10588	7351	8734	6176	9863	5886	8361	7132	8035
ENSMUSG00000018800	74	36	47	97	132	88	63	48	70
ENSMUSG00000018809	34	41	41	37	51	41	43	58	25
ENSMUSG00000018819	45	62	101	88	58	43	122	254	86
ENSMUSG00000018820	218	263	293	203	294	321	319	309	260
ENSMUSG00000018821	738	643	503	440	661	669	541	476	645
ENSMUSG00000018822	2	0	2	0	0	0	0	6	0
ENSMUSG00000018830	76	13	9	22	19	6	22	295	50
ENSMUSG00000018841	105	103	71	104	153	151	117	136	121
ENSMUSG00000018844	0	3	1	0	1	3	5	1	1
ENSMUSG00000018845	11	12	25	19	23	34	38	145	24
ENSMUSG00000018846	849	442	353	626	999	648	469	629	509
ENSMUSG00000018848	326	277	262	313	509	509	450	419	362
ENSMUSG00000018849	923	864	860	876	1456	1313	1385	943	911
ENSMUSG00000018858	676	635	584	808	693	738	684	660	802
ENSMUSG00000018861	304	436	598	443	482	899	619	741	672
ENSMUSG00000018865	0	0	0	0	4	16	0	0	0
ENSMUSG00000018868	0	2	0	22	23	29	3	8	23
ENSMUSG00000018882	493	461	485	439	452	459	494	549	503
ENSMUSG00000018893	0	0	2	0	0	0	0	4370	0
ENSMUSG00000018899	380	243	329	306	465	348	467	460	236
ENSMUSG00000018900	247	167	160	121	320	173	122	154	151
ENSMUSG00000018906	103	85	71	95	157	161	98	172	119
ENSMUSG00000018907	1	0	0	0	0	0	7	0	5
ENSMUSG00000018909	90	43	52	56	111	104	74	141	97
ENSMUSG00000018919	0	3	0	2	0	2	1	4	2
ENSMUSG00000018920	65	34	54	72	156	91	81	132	106
ENSMUSG00000018921	165	152	163	118	187	269	160	282	173
ENSMUSG00000018923	146	106	121	95	162	131	96	124	112
ENSMUSG00000018924	0	0	0	0	1	0	0	6	0
ENSMUSG00000018925	0	0	1	0	3	0	2	16	1
ENSMUSG00000018927	56	16	23	48	85	24	30	54	19
ENSMUSG00000018930	1	5	14	14	4	10	5	0	2
ENSMUSG00000018931	91	75	50	57	133	65	46	52	75
ENSMUSG00000018932	1581	1380	1220	1026	1328	1659	1191	1491	1288
ENSMUSG00000018965	615	409	400	641	1336	1396	566	749	537
ENSMUSG00000018974	148	132	147	87	193	208	198	195	211
ENSMUSG00000018983	10	13	13	15	25	22	21	18	22
ENSMUSG00000018986	2	2	0	1	0	0	0	2	0
ENSMUSG00000018995	227	125	119	141	270	167	117	115	87
ENSMUSG00000018999	322	235	238	396	353	294	334	332	323
ENSMUSG00000019027	1	4	10	2	2	6	3	1	1
ENSMUSG00000019039	223	243	329	141	366	354	365	489	366
ENSMUSG00000019054	1212	1017	1134	957	1427	1146	950	856	785
ENSMUSG00000019055	683	503	485	429	921	969	646	505	484
ENSMUSG00000019066	93	63	49	70	125	125	74	89	84
ENSMUSG00000019080	151	98	110	69	234	154	122	104	79
ENSMUSG00000019082	1143	1069	865	558	1823	1161	1398	1283	1601
ENSMUSG00000019087	953	505	612	437	1184	636	488	643	524
ENSMUSG00000019088	75	32	39	63	114	72	60	127	68
ENSMUSG00000019122	1030	632	554	909	1390	701	529	545	482
ENSMUSG00000019124	0	0	0	2	0	0	2	7	0
ENSMUSG00000019132	2321	1935	1964	1827	2739	3058	2093	2310	2121
ENSMUSG00000019139	94	184	149	112	115	211	463	368	386
ENSMUSG00000019143	224	205	251	238	290	303	362	319	321
ENSMUSG00000019158	468	324	259	322	657	476	368	394	321
ENSMUSG00000019173	1603	1126	886	942	2216	1404	950	1029	907
ENSMUSG00000019178	2	1	0	5	1	2	0	0	4
ENSMUSG00000019179	3178	1910	1817	1785	4052	2367	1363	2638	1511
ENSMUSG00000019188	3655	2892	2917	2291	3302	3877	3884	2606	3323
ENSMUSG00000019189	298	280	206	281	776	451	367	533	357
ENSMUSG00000019194	74	27	40	32	110	62	61	358	45
ENSMUSG00000019210	1489	835	728	965	2067	1068	670	632	644
ENSMUSG00000019214	1	0	0	0	7	5	0	1	4
ENSMUSG00000019230	0	0	0	0	0	0	2	3	0
ENSMUSG00000019232	1806	1519	979	825	1732	856	1942	648	978
ENSMUSG00000019235	68	65	78	108	135	249	143	151	128
ENSMUSG00000019254	384	405	513	308	533	573	812	790	568
ENSMUSG00000019256	382	248	175	420	469	314	513	297	355
ENSMUSG00000019261	50	40	139	69	112	139	171	187	152
ENSMUSG00000019278	16	8	5	7	10	8	5	52	14
ENSMUSG00000019295	306	253	250	289	369	403	366	302	413
ENSMUSG00000019297	274	200	248	208	313	303	307	318	282
ENSMUSG00000019301	12	16	20	6	8	28	9	17	9
ENSMUSG00000019302	637	690	798	800	1144	1411	763	708	855
ENSMUSG00000019303	84	78	66	44	100	54	45	70	70
ENSMUSG00000019312	1179	1054	1186	833	1440	1307	1232	1273	1195
ENSMUSG00000019320	8	4	1	1	4	2	1	0	1
ENSMUSG00000019326	15	3	4	10	1	0	11	63	4
ENSMUSG00000019338	121	72	59	83	130	101	118	71	67
ENSMUSG00000019359	0	0	0	0	0	0	0	2	1
ENSMUSG00000019362	1444	1452	1373	1290	1508	2251	1891	1459	1694
ENSMUSG00000019368	692	642	695	393	853	462	853	458	662
ENSMUSG00000019370	761	457	419	390	1062	680	361	614	382
ENSMUSG00000019373	354	102	81	88	361	73	73	105	73
ENSMUSG00000019428	3815	2421	2397	2224	5008	3525	3116	2100	2333
ENSMUSG00000019432	613	730	1190	710	867	1036	1247	1249	1150
ENSMUSG00000019433	174	80	90	76	229	153	75	88	93
ENSMUSG00000019437	466	766	768	550	524	525	622	826	918
ENSMUSG00000019461	101	113	126	116	164	120	190	202	181
ENSMUSG00000019464	3	2	1	2	3	2	2	9	8
ENSMUSG00000019467	25	14	28	15	21	33	53	75	59
ENSMUSG00000019470	236	264	300	214	238	345	464	370	440
ENSMUSG00000019471	984	409	445	274	1270	528	409	493	347
ENSMUSG00000019478	642	487	458	493	732	676	473	430	531
ENSMUSG00000019487	67	65	168	83	141	223	296	344	155
ENSMUSG00000019494	1169	535	518	450	1551	556	413	403	381
ENSMUSG00000019505	5151	3311	3619	2568	6448	4987	2466	3833	3266
ENSMUSG00000019518	56	76	66	63	81	72	86	124	95
ENSMUSG00000019528	86	44	49	70	119	76	45	353	67
ENSMUSG00000019539	65	66	85	67	96	86	111	157	111
ENSMUSG00000019558	56	33	25	56	121	123	82	281	92
ENSMUSG00000019564	3	12	6	8	11	19	17	16	7
ENSMUSG00000019577	12	15	7	65	160	111	67	229	17
ENSMUSG00000019578	70	19	24	4	120	11	20	13	13
ENSMUSG00000019579	1381	928	786	729	1273	1529	1104	826	1046
ENSMUSG00000019590	7	4	21	3	17	37	5	45	20
ENSMUSG00000019647	72	63	91	78	89	106	93	177	104
ENSMUSG00000019659	258	190	185	211	350	407	392	237	234
ENSMUSG00000019689	395	392	315	259	523	407	320	361	317
ENSMUSG00000019699	20	17	19	22	44	25	19	76	32
ENSMUSG00000019710	600	401	475	262	732	410	354	400	328
ENSMUSG00000019715	274	187	202	220	377	202	205	248	149
ENSMUSG00000019718	382	240	292	527	650	494	566	479	636
ENSMUSG00000019726	253	298	544	286	316	550	469	419	478
ENSMUSG00000019731	428	284	263	242	523	328	223	379	297
ENSMUSG00000019732	10	19	11	10	38	24	21	32	19
ENSMUSG00000019734	13	36	41	13	15	42	61	74	64
ENSMUSG00000019737	20	24	49	25	31	15	21	50	32
ENSMUSG00000019738	550	674	415	391	412	485	672	727	716
ENSMUSG00000019761	47	22	46	48	34	60	37	40	57
ENSMUSG00000019762	1426	718	611	873	1853	942	766	618	671
ENSMUSG00000019763	375	402	484	324	408	571	549	652	500
ENSMUSG00000019767	1	2	0	0	0	0	0	0	0
ENSMUSG00000019768	287	430	438	144	138	112	177	140	192
ENSMUSG00000019773	20	19	15	12	19	7	24	18	23
ENSMUSG00000019774	57	39	44	56	63	44	71	103	48
ENSMUSG00000019775	0	0	0	1	1	0	3	0	2
ENSMUSG00000019777	333	337	288	365	425	456	412	428	373
ENSMUSG00000019779	61	23	13	74	72	93	60	29	57
ENSMUSG00000019782	261	119	120	158	288	134	107	169	91
ENSMUSG00000019787	0	0	0	1	0	0	0	283	0
ENSMUSG00000019789	1	1	0	0	1	6	2	11	4
ENSMUSG00000019790	182	116	120	151	211	154	262	175	205
ENSMUSG00000019791	481	479	357	477	463	563	389	483	484
ENSMUSG00000019792	72	35	57	41	78	30	59	59	41
ENSMUSG00000019794	178	118	154	114	238	164	184	170	114
ENSMUSG00000019795	478	379	335	369	647	447	417	460	402
ENSMUSG00000019796	13	8	3	17	22	12	5	8	15
ENSMUSG00000019797	288	277	342	264	299	350	264	381	304
ENSMUSG00000019802	2249	1344	1257	1028	2192	1534	1544	1315	1265
ENSMUSG00000019804	1291	922	820	1019	1575	1402	955	1168	1051
ENSMUSG00000019806	157	80	87	90	243	73	79	94	87
ENSMUSG00000019808	53	16	28	14	45	31	18	18	23
ENSMUSG00000019809	260	142	178	198	396	206	204	147	191
ENSMUSG00000019810	64	71	68	109	181	138	56	78	64
ENSMUSG00000019813	71	56	121	53	67	72	50	50	46
ENSMUSG00000019814	115	69	119	97	121	102	77	152	115
ENSMUSG00000019817	14	20	10	19	11	11	10	30	33
ENSMUSG00000019818	4322	2436	1986	3847	6099	5249	4240	3213	3602
ENSMUSG00000019820	304	215	235	168	338	305	190	316	306
ENSMUSG00000019822	410	479	435	476	514	765	605	628	550
ENSMUSG00000019823	11	7	13	11	13	13	24	38	19
ENSMUSG00000019826	96	115	185	88	160	123	182	207	175
ENSMUSG00000019828	0	0	0	0	0	0	0	4	0
ENSMUSG00000019831	19	1	0	7	29	5	18	15	10
ENSMUSG00000019832	407	310	257	417	625	338	484	311	334
ENSMUSG00000019837	324	267	351	259	333	382	318	332	397
ENSMUSG00000019838	1232	740	911	1096	1617	1350	941	851	980
ENSMUSG00000019841	117	68	136	104	174	171	236	169	209
ENSMUSG00000019842	16	10	32	25	35	22	33	29	21
ENSMUSG00000019843	74	68	155	103	126	104	170	234	160
ENSMUSG00000019845	22	7	12	14	24	8	8	17	2
ENSMUSG00000019846	39	48	70	45	49	54	81	138	51
ENSMUSG00000019848	0	0	0	0	0	0	0	22	0
ENSMUSG00000019849	574	266	234	226	576	252	186	210	181
ENSMUSG00000019850	12	13	5	12	38	8	21	37	26
ENSMUSG00000019851	1236	708	670	1129	1977	1389	1024	893	947
ENSMUSG00000019852	0	1	0	0	0	0	0	4	2
ENSMUSG00000019853	3	1	0	7	11	2	0	10	3
ENSMUSG00000019854	228	218	200	243	293	180	216	253	251
ENSMUSG00000019856	1	0	7	3	8	27	10	2	5
ENSMUSG00000019857	138	88	96	138	129	189	127	167	101
ENSMUSG00000019861	281	206	235	241	377	270	253	225	240
ENSMUSG00000019863	30	20	21	27	59	55	47	49	63
ENSMUSG00000019864	244	144	175	179	274	221	173	154	138
ENSMUSG00000019865	0	0	0	0	1	0	0	0	0
ENSMUSG00000019866	185	187	184	160	312	243	161	221	151
ENSMUSG00000019868	115	47	59	102	171	95	92	45	59
ENSMUSG00000019872	236	87	93	159	608	189	54	163	100
[truncated: 19,620 more rows]
