# Supplementary material for: Hu-lu-su-pian ameliorates hepatic steatosis by regulating CIDEA expression in AKT-driven MASLD mice
Source: Front Pharmacol. 2025 Jan 31;15:1503247. doi: 10.3389/fphar.2024.1503247 (PMC11825746; doi:10.3389/fphar.2024.1503247)
Supplement: Supplementary file 6 [file DataSheet2.xlsx]

## Sheet: Sheet1
ID	gene_name	gene_description	WT1_fpkm	WT2_fpkm	WT3_fpkm	AKT1_fpkm	AKT2_fpkm	AKT3_fpkm	HLSP1_fpkm	HLSP3_fpkm	HLSP4_fpkm	WT1_count	WT2_count	WT3_count	AKT1_count	AKT2_count	AKT3_count	HLSP1_count	HLSP3_count	HLSP4_count
ENSMUSG00000000078	Klf6	Kruppel-like factor 6 [Source:MGI Symbol%3BAcc:MGI:1346318]	1.6254	0.661	0.9008	3.6027	5.0577	9.3264	2.3796	3.074	1.8592	104	42	55	217	363	615	155	194	121
ENSMUSG00000000440	Pparg	peroxisome proliferator activated receptor gamma [Source:MGI Symbol%3BAcc:MGI:97747]	1.7662	0.9829	0.9985	5.0114	7.4791	4.6226	2.1458	2.4268	1.8735	76	42	41	203	361	205	94	103	82
ENSMUSG00000001729	Akt1	thymoma viral proto-oncogene 1 [Source:MGI Symbol%3BAcc:MGI:87986]	8.8588	10.1691	10.6871	25.5452	34.7997	35.2117	11.0049	12.9713	13.6815	529	603	609	1436	2331	2167	669	764	831
ENSMUSG00000003051	Elf3	E74-like factor 3 [Source:MGI Symbol%3BAcc:MGI:1101781]	0.3405	0.3741	0.5514	1.3811	1.7385	6.9382	0.7602	0.7846	0.7912	11	12	17	42	63	231	25	25	26
ENSMUSG00000004038	Gstm3	glutathione S-transferase%2C mu 3 [Source:MGI Symbol%3BAcc:MGI:106026]	99.197	64.2068	55.458	676.619	914.052	1021.79	211.54	287.009	252.688	1895	1218	1011	12168	19587	20117	4114	5408	4910
ENSMUSG00000008153	Clstn3	calsyntenin 3 [Source:MGI Symbol%3BAcc:MGI:2178323]	0.269	0.4476	0.1961	1.6153	4.1085	3.1893	1.1605	0.9369	1.104	23	38	16	130	394	281	101	79	96
ENSMUSG00000008734	Gprc5b	G protein-coupled receptor%2C family C%2C group 5%2C member B [Source:MGI Symbol%3BAcc:MGI:1927596]	0	0.0448	0	0.5511	1.0703	0.3739	0.1456	0.4959	0.102	0	3	0	35	81	26	10	33	7
ENSMUSG00000010025	Aldh3a2	aldehyde dehydrogenase family 3%2C subfamily A2 [Source:MGI Symbol%3BAcc:MGI:1353452]	22.7167	12.2254	10.8531	33.1222	96.2496	57.9496	23.778	20.2327	21.0728	1860	994	848	2553	8840	4890	1982	1634	1755
ENSMUSG00000010154	Spire2	spire type actin nucleation factor 2 [Source:MGI Symbol%3BAcc:MGI:2446256]	0	0.0551	0	0.4066	0.6094	2.1223	0.1074	0.1386	0.2419	0	2	0	14	25	80	4	5	9
ENSMUSG00000012187	Mogat1	monoacylglycerol O-acyltransferase 1 [Source:MGI Symbol%3BAcc:MGI:1915643]	0.1762	0.0887	0.0923	10.294	13.9009	24.7891	2.5528	3.5726	3.551	4	2	2	220	354	580	59	80	82
ENSMUSG00000015711	Prune1	prune exopolyphosphatase [Source:MGI Symbol%3BAcc:MGI:1925152]	1.5364	1.1652	0.974	2.2366	4.3796	3.1104	1.3788	2.1731	1.1002	81	61	49	111	259	169	74	113	59
ENSMUSG00000018865	Sult4a1	sulfotransferase family 4A%2C member 1 [Source:MGI Symbol%3BAcc:MGI:1888971]	0	0	0	0	0.0974	0.4241	0	0	0	0	0	0	0	4	16	0	0	0
ENSMUSG00000020419	Hormad2	HORMA domain containing 2 [Source:MGI Symbol%3BAcc:MGI:1923078]	0.0753	0	0.0526	0.5333	0.2685	0.7063	0.074	0	0.1727	3	0	2	20	12	29	3	0	7
ENSMUSG00000020520	Galnt10	polypeptide N-acetylgalactosaminyltransferase 10 [Source:MGI Symbol%3BAcc:MGI:1890480]	0.6788	0.2665	0.5064	1.161	2.2462	2.4001	0.9267	1.1198	0.6334	59	23	42	95	219	215	82	96	56
ENSMUSG00000020900	Myh10	myosin%2C heavy polypeptide 10%2C non-muscle [Source:MGI Symbol%3BAcc:MGI:1930780]	0.6759	0.456	0.6876	1.0108	1.7609	2.2158	0.3868	0.6586	0.4516	103	69	100	145	301	348	60	99	70
ENSMUSG00000021208	Ifi27l2b	interferon%2C alpha-inducible protein 27 like 2B [Source:MGI Symbol%3BAcc:MGI:1916390]	2.951	2.4659	0.658	24.3445	33.4724	67.0151	14.9871	21.8978	14.6296	47	39	10	365	598	1100	243	344	237
ENSMUSG00000021259	Cyp46a1	cytochrome P450%2C family 46%2C subfamily a%2C polypeptide 1 [Source:MGI Symbol%3BAcc:MGI:1341877]	1.5867	4.9829	5.9291	1.7077	1.154	3.0792	4.881	2.5189	5.0905	76	237	271	77	62	152	238	119	248
ENSMUSG00000021613	Hapln1	hyaluronan and proteoglycan link protein 1 [Source:MGI Symbol%3BAcc:MGI:1337006]	0.0698	0.0351	0.1218	0.1853	0.2384	0.3949	0.0914	0.0236	0.0686	6	3	10	15	23	35	8	2	6
ENSMUSG00000022824	Muc13	mucin 13%2C epithelial transmembrane [Source:MGI Symbol%3BAcc:MGI:103190]	0	0	0	0.096	0.1611	0.5699	0	0	0.0666	0	0	0	4	8	26	0	0	3
ENSMUSG00000022947	Cbr3	carbonyl reductase 3 [Source:MGI Symbol%3BAcc:MGI:1309992]	0.2736	0.1102	0	1.2208	5.3666	1.3806	0.3763	0.4994	0.538	5	2	0	21	110	26	7	9	10
ENSMUSG00000024109	Nrxn1	neurexin I [Source:MGI Symbol%3BAcc:MGI:1096391]	0.0993	0.0467	0.0728	0.2285	0.2184	0.1991	0.1431	0.0705	0.0748	30	14	21	65	74	62	44	21	23
ENSMUSG00000024526	Cidea	cell death-inducing DNA fragmentation factor%2C alpha subunit-like effector A [Source:MGI Symbol%3BAcc:MGI:1270845]	0	0	0	27.3947	62.1122	43.417	9.5524	9.9841	7.4428	0	0	0	419	1132	727	158	160	123
ENSMUSG00000024774	Ankrd22	ankyrin repeat domain 22 [Source:MGI Symbol%3BAcc:MGI:1277101]	0.0899	0	0	0.2627	0.3207	0.0873	0.0442	0.0228	0	4	0	0	11	16	4	2	1	0
ENSMUSG00000024979	Tectb	tectorin beta [Source:MGI Symbol%3BAcc:MGI:109574]	0	0	0	0.1336	0.032	0.122	0	0	0.0177	0	0	0	7	2	7	0	0	1
ENSMUSG00000025002	Cyp2c55	cytochrome P450%2C family 2%2C subfamily c%2C polypeptide 55 [Source:MGI Symbol%3BAcc:MGI:1919332]	0.7224	0.6235	0.5047	1.0962	7.0839	2.0027	0.6758	0.4185	0.9469	21	18	14	30	231	60	20	12	28
ENSMUSG00000025203	Scd2	stearoyl-Coenzyme A desaturase 2 [Source:MGI Symbol%3BAcc:MGI:98240]	0.7536	0.1771	0.737	1.7878	3.6614	4.7041	0.3331	1.6808	0.5804	60	14	56	134	327	386	27	132	47
ENSMUSG00000025887	Casp12	caspase 12 [Source:MGI Symbol%3BAcc:MGI:1312922]	0.3753	0.27	0.5056	1.9554	1.1153	2.8092	0.3511	1.83	0.5447	21	15	27	103	70	162	20	101	31
ENSMUSG00000026107	Nabp1	nucleic acid binding protein 1 [Source:MGI Symbol%3BAcc:MGI:1923258]	0.9206	1.2768	1.2355	2.3248	3.5924	6.0336	1.7134	1.8012	1.5561	114	157	146	271	499	770	216	220	196
ENSMUSG00000027160	Ccdc34	coiled-coil domain containing 34 [Source:MGI Symbol%3BAcc:MGI:1915451]	0.3139	0.1581	0.2632	0.6225	0.5318	0.7615	0.257	0.4774	0.1955	30	15	24	56	57	75	25	45	19
ENSMUSG00000027456	Sdcbp2	syndecan binding protein (syntenin) 2 [Source:MGI Symbol%3BAcc:MGI:2385156]	0.2453	0.1976	0	1.5112	3.2361	2.2847	0.1446	0.4973	0.5305	5	4	0	29	74	48	3	10	11
ENSMUSG00000027656	Ccn5	cellular communication network factor 5 [Source:MGI Symbol%3BAcc:MGI:1328326]	0.214	0.1796	0.1121	1.8566	1.4945	5.676	0.3504	2.7483	0.2455	6	5	3	49	47	164	10	76	7
ENSMUSG00000027712	Anxa5	annexin A5 [Source:MGI Symbol%3BAcc:MGI:106008]	7.6852	3.7335	7.0012	43.2805	98.3278	67.1507	12.329	19.8118	12.0738	199	96	173	1055	2856	1792	325	506	318
ENSMUSG00000028427	Aqp7	aquaporin 7 [Source:MGI Symbol%3BAcc:MGI:1314647]	0	0	0.0254	0.7476	0.7572	1.5776	0.0238	0.7627	0.1909	0	0	1	29	35	67	1	31	8
ENSMUSG00000028664	Ephb2	Eph receptor B2 [Source:MGI Symbol%3BAcc:MGI:99611]	0.0327	0	0.0342	0.1156	0.3057	0.9559	0.0374	0.1049	0.0589	6	0	6	20	63	181	7	19	11
ENSMUSG00000029032	Arhgef16	Rho guanine nucleotide exchange factor (GEF) 16 [Source:MGI Symbol%3BAcc:MGI:2446219]	0.1878	0.1261	0.3543	0.6916	1.4176	1.5065	0.5043	0.4697	0.4678	15	10	27	52	127	124	41	37	38
ENSMUSG00000029188	Slc34a2	solute carrier family 34 (sodium phosphate)%2C member 2 [Source:MGI Symbol%3BAcc:MGI:1342284]	0.0411	0	0	0.2618	0.3051	0.4251	0.1479	0.0278	0.0808	3	0	0	18	25	32	11	2	6
ENSMUSG00000030278	Cidec	cell death-inducing DFFA-like effector c [Source:MGI Symbol%3BAcc:MGI:95585]	1.1093	1.9735	0.6974	19.5212	42.0279	52.5247	11.0415	13.6829	14.4681	30	53	18	497	1275	1464	304	365	398
ENSMUSG00000030739	Myh14	myosin%2C heavy polypeptide 14 [Source:MGI Symbol%3BAcc:MGI:1919210]	1.3871	1.1498	1.5425	2.0047	4.0798	4.0102	1.0566	1.081	1.1689	147	121	156	200	485	438	114	113	126
ENSMUSG00000030762	Aqp8	aquaporin 8 [Source:MGI Symbol%3BAcc:MGI:1195271]	29.2563	32.1286	12.3724	225.34	263.64	623.516	161.343	147.514	167.798	674	735	272	4887	6813	14804	3784	3352	3932
ENSMUSG00000030800	Prss8	protease%2C serine 8 (prostasin) [Source:MGI Symbol%3BAcc:MGI:1923810]	5.1507	5.2242	3.5336	7.2821	13.7092	13.591	2.0019	4.2828	4.991	139	140	91	185	415	378	55	114	137
ENSMUSG00000031398	Plxna3	plexin A3 [Source:MGI Symbol%3BAcc:MGI:107683]	0.0871	0.0877	0.0639	0.0185	0.0233	0.0254	0.0513	0.1766	0.1541	10	10	7	2	3	3	6	20	18
ENSMUSG00000031434	Morc4	microrchidia 4 [Source:MGI Symbol%3BAcc:MGI:1922996]	0.2155	0.2056	0.0832	0.4096	0.5864	0.7703	0.3454	0.299	0.2119	19	18	7	34	58	70	31	26	19
ENSMUSG00000031647	Mfap3l	microfibrillar-associated protein 3-like [Source:MGI Symbol%3BAcc:MGI:1918556]	0	0.0202	0	0.3305	0.3579	0.2435	0.1085	0.1628	0.1184	0	2	0	31	40	25	11	16	12
ENSMUSG00000031906	Smpd3	sphingomyelin phosphodiesterase 3%2C neutral [Source:MGI Symbol%3BAcc:MGI:1927578]	0.4066	0.1981	0.3024	1.7417	2.2919	3.5127	0.3736	0.4787	0.5803	31	15	22	125	196	276	29	36	45
ENSMUSG00000031963	Bmper	BMP-binding endothelial regulator [Source:MGI Symbol%3BAcc:MGI:1920480]	0.0852	0.0429	0	0.4374	0.4051	0.1516	0.0697	0.072	0.0977	6	3	0	29	32	11	5	5	7
ENSMUSG00000031995	St14	suppression of tumorigenicity 14 (colon carcinoma) [Source:MGI Symbol%3BAcc:MGI:1338881]	0.0359	0.0181	0.0377	0.2005	0.4086	1.2294	0.0794	0.1184	0.1148	4	2	4	21	51	141	9	13	13
ENSMUSG00000032098	Treh	trehalase (brush-border membrane glycoprotein) [Source:MGI Symbol%3BAcc:MGI:1926230]	0.2681	0.1012	0	0.5339	3.4652	1.1705	0.0987	0.1359	0.1318	8	3	0	15	116	36	3	4	4
ENSMUSG00000032172	Olfm2	olfactomedin 2 [Source:MGI Symbol%3BAcc:MGI:3045350]	0.0773	0.2334	0.027	0.6018	0.8494	1.3243	0.1518	0.5221	0.2279	3	9	1	22	37	53	6	20	9
ENSMUSG00000032357	Tinag	tubulointerstitial nephritis antigen [Source:MGI Symbol%3BAcc:MGI:1349477]	0	0	0	0.3782	1.7278	1.4968	0.1166	0.4411	0.35	0	0	0	9	49	39	3	11	9
ENSMUSG00000025153	FASN	malic enzyme 1%2C NADP(+)-dependent%2C cytosolic [Source:MGI Symbol%3BAcc:MGI:97043]	34.6164	19.4505	9.3257	48.0632	101.817	75.691	23.4572	26.6697	34.6112	1941	1083	499	2537	6404	4374	1339	1475	1974
ENSMUSG00000032420	Nt5e	5' nucleotidase%2C ecto [Source:MGI Symbol%3BAcc:MGI:99782]	0.1596	0.1125	0.1338	0.839	1.8705	0.7431	0.3135	0.2346	0.3373	20	14	16	99	263	96	40	29	43
ENSMUSG00000032715	Trib3	tribbles pseudokinase 3 [Source:MGI Symbol%3BAcc:MGI:1345675]	5.3609	1.8538	1.4552	9.2626	6.7081	5.2017	2.9185	2.4884	2.6353	166	57	43	270	233	166	92	76	83
ENSMUSG00000032899	Styk1	serine/threonine/tyrosine kinase 1 [Source:MGI Symbol%3BAcc:MGI:2141396]	0.0234	0	0	0.0373	0.1043	0.2498	0	0.0475	0	2	0	0	3	10	22	0	4	0
ENSMUSG00000034427	Myo15b	myosin XVB [Source:MGI Symbol%3BAcc:MGI:2685534]	0.0557	0.0351	0.0073	0.1701	0.2793	0.5539	0.1163	0.0988	0.1027	8	5	1	23	45	82	17	14	15
ENSMUSG00000034634	Ly6d	lymphocyte antigen 6 complex%2C locus D [Source:MGI Symbol%3BAcc:MGI:96881]	1.8448	1.0218	0	82.6984	150.482	242.726	23.2858	26.2782	22.5804	20	11	0	844	1830	2712	257	281	249
ENSMUSG00000034783	Cd207	CD207 antigen [Source:MGI Symbol%3BAcc:MGI:2180021]	0.992	0.2724	0.6615	2.3949	4.5824	1.7938	0.7087	1.4628	0.8866	22	6	14	50	114	41	16	32	20
ENSMUSG00000035184	Fam124a	family with sequence similarity 124%2C member A [Source:MGI Symbol%3BAcc:MGI:3645930]	1.4018	1.0823	1.371	3.7228	4.1518	8.1309	2.0502	3.0635	2.3276	90	69	84	225	299	538	134	194	152
ENSMUSG00000035186	Ubd	ubiquitin D [Source:MGI Symbol%3BAcc:MGI:1344410]	0.2211	0.2227	0.2317	5.0114	5.7828	4.7206	0.9413	3.7366	1.232	3	3	3	64	88	66	13	50	17
ENSMUSG00000035439	Haus8	4HAUS augmin-like complex%2C subunit 8 [Source:MGI Symbol%3BAcc:MGI:1923728]	0.169	0.1964	0.3815	0.511	0.7534	1.1607	0.2171	0.3955	0.4346	13	15	28	37	65	92	17	30	34
ENSMUSG00000036181	H1f2	H1.2 linker histone%2C cluster member [Source:MGI Symbol%3BAcc:MGI:1931526]	9.2382	2.4365	3.1808	4.2058	21.3344	11.2262	5.1855	6.7792	2.3355	210	55	69	90	544	263	120	152	54
ENSMUSG00000036362	P2ry13	purinergic receptor P2Y%2C G-protein coupled 13 [Source:MGI Symbol%3BAcc:MGI:1921441]	0.4343	0.4101	0.3414	1.1246	1.5004	0.7902	0.3733	0.8257	0.2669	16	15	12	39	62	30	14	30	10
ENSMUSG00000036613	Eipr1	EARP complex and GARP complex interacting protein 1 [Source:MGI Symbol%3BAcc:MGI:1289332]	0.6179	0.5669	0.259	0.8752	1.6158	1.3989	0.4856	0.7239	0.5535	45	41	18	60	132	105	36	52	41
ENSMUSG00000037419	Endod1	endonuclease domain containing 1 [Source:MGI Symbol%3BAcc:MGI:1919196]	0.6501	0.8927	0.6348	1.6165	1.923	3.9566	0.6821	1.1234	0.8425	44	60	41	103	146	276	47	75	58
ENSMUSG00000037953	A4gnt	alpha-1%2C4-N-acetylglucosaminyltransferase [Source:MGI Symbol%3BAcc:MGI:2143261]	0	0	0	0.1058	0.7767	0.314	0	0	0	0	0	0	4	35	13	0	0	0
ENSMUSG00000038079	Tmem237	transmembrane protein 237 [Source:MGI Symbol%3BAcc:MGI:2138365]	1.0341	1.1571	0.5418	1.7699	3.8925	1.3658	0.9876	0.7281	0.5083	36	40	18	58	152	49	35	25	18
ENSMUSG00000038879	Nipal2	NIPA-like domain containing 2 [Source:MGI Symbol%3BAcc:MGI:1924488]	0.0242	0.0163	0.0169	0.3605	0.5042	1.4897	0.0476	0.1147	0.0318	3	2	2	42	70	190	6	14	4
ENSMUSG00000039131	Gipc2	GIPC PDZ domain containing family%2C member 2 [Source:MGI Symbol%3BAcc:MGI:1889209]	0.0179	0.018	0.1124	2.3927	3.1713	5.8801	0.1932	0.3806	0.2636	1	1	6	126	199	339	11	21	15
ENSMUSG00000040412	Elapor1	endosome-lysosome associated apoptosis and autophagy regulator 1 [Source:MGI Symbol%3BAcc:MGI:1923930]	0.0871	0	0.1483	0.2313	0.5338	0.1373	0.1497	0.0441	0.0428	8	0	13	20	55	13	14	4	4
ENSMUSG00000040583	Cyp2b13	cytochrome P450%2C family 2%2C subfamily b%2C polypeptide 13 [Source:MGI Symbol%3BAcc:MGI:88599]	0.0366	0.258	0	5.7154	4.8944	0.7458	1.7617	0.3711	0.5757	1	7	0	147	150	21	49	10	16
ENSMUSG00000040614	Nlrp9c	NLR family%2C pyrin domain containing 9C [Source:MGI Symbol%3BAcc:MGI:3028627]	0	0	0	0.0491	0.0206	0.101	0	0	0	0	0	0	4	2	9	0	0	0
ENSMUSG00000020532	acaca	secretory carrier membrane protein 5 [Source:MGI Symbol%3BAcc:MGI:1928948]	3.7025	2.7405	2.425	5.0147	8.3674	13.113	3.9825	3.6224	3.0395	200	147	125	255	507	730	219	193	167
ENSMUSG00000041298	Katnal1	katanin p60 subunit A-like 1 [Source:MGI Symbol%3BAcc:MGI:2387638]	0.0785	0.1449	0.1507	0.3403	0.274	0.3553	0.0963	0.1458	0.1864	12	22	22	49	47	56	15	22	29
ENSMUSG00000041773	Enc1	ectodermal-neural cortex 1 [Source:MGI Symbol%3BAcc:MGI:109610]	0.3767	0.2188	0.2429	0.7079	1.834	0.8294	0.6119	0.4994	0.3988	26	15	16	46	142	59	43	34	28
ENSMUSG00000042195	Slc35f2	solute carrier family 35%2C member F2 [Source:MGI Symbol%3BAcc:MGI:1919272]	0	0.0254	0	0.5905	0.7884	0.9807	0.0496	0.1281	0.0248	0	1	0	22	35	40	2	5	1
ENSMUSG00000042589	Cux2	cut-like homeobox 2 [Source:MGI Symbol%3BAcc:MGI:107321]	0.0749	0.1302	0.5992	0.0868	0.0789	0.1123	1.8655	0.1449	0.2543	11	19	84	12	13	17	279	21	38
ENSMUSG00000042638	Gucy2c	guanylate cyclase 2c [Source:MGI Symbol%3BAcc:MGI:106903]	0.0173	0	0	0.1657	0.1854	0.2523	0.0341	0	0	1	0	0	9	12	15	2	0	0
ENSMUSG00000042745	Id1	inhibitor of DNA binding 1%2C HLH protein [Source:MGI Symbol%3BAcc:MGI:96396]	13.7253	44.9806	13.205	14.3286	14.3455	10.4475	53.6964	26.3311	31.757	232	755	213	228	272	182	924	439	546
ENSMUSG00000044145	1810024B03Rik	RIKEN cDNA 1810024B03 gene [Source:MGI Symbol%3BAcc:MGI:1925560]	0.6573	1.5574	1.0331	0.4928	0.741	0.6753	1.5571	1.4895	0.7982	34	80	51	24	43	36	82	76	42
ENSMUSG00000045136	Tubb2b	tubulin%2C beta 2B class IIB [Source:MGI Symbol%3BAcc:MGI:1920960]	0.0299	0.1205	0	1.716	9.1743	14.92	1.7044	2.4567	1	1	4	0	54	344	514	58	81	34
ENSMUSG00000045284	Dcaf12l1	DDB1 and CUL4 associated factor 12-like 1 [Source:MGI Symbol%3BAcc:MGI:2444462]	0.894	0.4502	0.3055	2.0852	1.5247	1.8481	0.5918	1.0246	1.0509	46	23	15	101	88	98	31	52	55
ENSMUSG00000046324	Ermp1	endoplasmic reticulum metallopeptidase 1 [Source:MGI Symbol%3BAcc:MGI:106250]	2.7853	1.5764	1.6635	4.4967	6.6303	5.8046	2.4833	2.9878	2.6733	379	213	216	576	1012	814	344	401	370
ENSMUSG00000047793	Sned1	sushi%2C nidogen and EGF-like domains 1 [Source:MGI Symbol%3BAcc:MGI:3045960]	0.3254	0.9612	1.773	0.361	0.2385	0.5823	1.243	1.1729	1.1232	45	132	234	47	37	83	175	160	158
ENSMUSG00000048368	Omd	osteomodulin [Source:MGI Symbol%3BAcc:MGI:1350918]	1.2816	0.9219	0.9273	2.7552	3.0739	2.9312	0.4496	1.454	1.56	42	30	29	85	113	99	15	47	52
ENSMUSG00000048988	Elfn1	leucine rich repeat and fibronectin type III%2C extracellular 1 [Source:MGI Symbol%3BAcc:MGI:2442479]	0	0	0.0172	0.2621	0.3373	0.4948	0.0162	0.1334	0.0485	0	0	1	15	23	31	1	8	3
ENSMUSG00000049109	Themis	thymocyte selection associated [Source:MGI Symbol%3BAcc:MGI:2443552]	0.0059	0.0177	0.0246	1.1045	1.2674	1.1514	0.1962	0.2621	0.231	1	3	4	177	242	202	34	44	40
ENSMUSG00000049493	Pls1	plastin 1 (I-isoform) [Source:MGI Symbol%3BAcc:MGI:104809]	0.3705	0.4619	0.1664	1.8178	4.7811	5.2552	0.6065	0.5902	0.7978	21	26	9	97	304	307	35	33	46
ENSMUSG00000050359	Sprr1a	small proline-rich protein 1A [Source:MGI Symbol%3BAcc:MGI:106660]	0	0	0	7.5071	8.6532	18.6713	0.92	2.5897	0.9208	0	0	0	83	114	226	11	30	11
ENSMUSG00000050423	Ppp1r3g	protein phosphatase 1%2C regulatory subunit 3G [Source:MGI Symbol%3BAcc:MGI:1923737]	0.9425	1.847	1.4415	3.8425	6.2678	1.31	0.4254	0.6715	1.0268	37	72	54	142	276	53	17	26	41
ENSMUSG00000050440	Hamp	hepcidin antimicrobial peptide [Source:MGI Symbol%3BAcc:MGI:1933533]	5037.52	9127.65	7859.02	5543.42	2787.25	3124.14	11631.7	8277.04	12027.3	30096	54151	44806	31177	18679	19236	70745	48775	73088
ENSMUSG00000051225	Fam83a	family with sequence similarity 83%2C member A [Source:MGI Symbol%3BAcc:MGI:2447773]	0.1731	0.1526	0.068	1.0115	3.8201	1.6169	0.2764	0.5266	0.4681	8	7	3	44	198	77	13	24	22
ENSMUSG00000052396	Mogat2	monoacylglycerol O-acyltransferase 2 [Source:MGI Symbol%3BAcc:MGI:2663253]	0.0374	0.0377	0.0784	0.0397	0.6335	1.7418	0.0735	0	0.1103	1	1	2	1	19	48	2	0	3
ENSMUSG00000052684	Jun	jun proto-oncogene [Source:MGI Symbol%3BAcc:MGI:96646]	1.9583	2.5572	9.3135	4.8691	22.2157	39.3602	6.8066	8.618	7.7011	91	118	413	213	1158	1885	322	395	364
ENSMUSG00000053219	Raet1e	retinoic acid early transcript 1E [Source:MGI Symbol%3BAcc:MGI:2675273]	1.4622	0.6402	0.4663	8.4752	11.2498	5.5516	3.0287	3.8671	2.9688	46	20	14	251	397	180	97	120	95
ENSMUSG00000053961	Ang5	angiogenin%2C ribonuclease A family%2C member 5 [Source:MGI Symbol%3BAcc:MGI:3528599]	0	0	0	6.7693	17.8294	23.6865	1.6371	1.9879	1.4458	0	0	0	65	204	249	17	20	15
ENSMUSG00000054514	Atad3aos	ATPase family%2C AAA domain containing 3A%2C opposite strand [Source:MGI Symbol%3BAcc:MGI:1917698]	0.5316	0.3123	0.0929	0.0471	0	0.043	0.3917	0.3593	0.392	12	7	2	1	0	1	9	8	9
ENSMUSG00000055312	Them7	thioesterase superfamily member 7 [Source:MGI Symbol%3BAcc:MGI:1921338]	0.9703	0.3109	0.5546	2.6705	1.4155	3.5092	0.7798	0.5813	0.6938	22	7	12	57	36	82	18	13	16
ENSMUSG00000056413	Adap1	ArfGAP with dual PH domains 1 [Source:MGI Symbol%3BAcc:MGI:2442201]	0.1876	0.042	0.0874	0.7308	1.3381	0.7889	0.4505	0.5072	0.3279	9	2	4	33	72	39	22	24	16
ENSMUSG00000057286	St6galnac2	ST6 (alpha-N-acetyl-neuraminyl-2%2C3-beta-galactosyl-1%2C3)-N-acetylgalactosaminide alpha-2%2C6-sialyltransferase 2 [Source:MGI Symbol%3BAcc:MGI:107553]	0.0711	0.0716	0.0621	0.4281	0.8347	0.667	0.2212	0.3124	0.1748	6	6	5	34	79	58	19	26	15
ENSMUSG00000057425	Ugt2b37	UDP glucuronosyltransferase 2 family%2C polypeptide B37 [Source:MGI Symbol%3BAcc:MGI:2148239]	2.8262	0.6568	2.8477	4.6573	4.8776	14.5904	2.3135	2.4613	1.7811	78	18	75	121	151	415	65	67	50
ENSMUSG00000057614	Gnai1	guanine nucleotide binding protein (G protein)%2C alpha inhibiting 1 [Source:MGI Symbol%3BAcc:MGI:95771]	0.197	0.2425	0.0918	1.558	1.4051	2.4214	0.4086	1.1097	0.3874	9	11	4	67	72	114	19	50	18
ENSMUSG00000058260	Serpina9	serine (or cysteine) peptidase inhibitor%2C clade A (alpha-1 antiproteinase%2C antitrypsin)%2C member 9 [Source:MGI Symbol%3BAcc:MGI:1919157]	0.7845	0.5643	1.4289	0.2381	0.2165	0.9243	0.367	2.0453	1.2671	42	30	73	12	13	51	20	108	69
ENSMUSG00000058672	Tubb2a	tubulin%2C beta 2A class IIA [Source:MGI Symbol%3BAcc:MGI:107861]	4.2625	5.0652	2.5014	90.876	178.028	216.558	79.5953	48.5738	49.5332	100	118	56	2007	4685	5236	1901	1124	1182
ENSMUSG00000059149	Mfsd4a	major facilitator superfamily domain containing 4A [Source:MGI Symbol%3BAcc:MGI:2442786]	0.2005	0.0769	0.1001	0.142	0.8853	0.4725	0.0188	0.1549	0.0282	21	8	10	14	104	51	2	16	3
ENSMUSG00000059248	Septin9	septin 9 [Source:MGI Symbol%3BAcc:MGI:1858222]	3.4563	1.7083	1.8062	3.2282	9.3488	5.0173	2.602	2.8143	2.1672	381	187	190	335	1156	570	292	306	243
ENSMUSG00000060002	Chpt1	choline phosphotransferase 1 [Source:MGI Symbol%3BAcc:MGI:2384841]	18.9292	8.3688	8.7431	26.8514	35.639	23.6308	13.0384	14.8698	13.309	2296	1008	1012	3066	4849	2954	1610	1779	1642
ENSMUSG00000060147	Serpinb6a	serine (or cysteine) peptidase inhibitor%2C clade B%2C member 6a [Source:MGI Symbol%3BAcc:MGI:103123]	1.7255	0.7155	1.6087	1.3747	4.807	3.7794	1.0469	2.4697	1.0353	136	56	121	102	425	307	84	192	83
ENSMUSG00000060615	Ang4	angiogenin%2C ribonuclease A family%2C member 4 [Source:MGI Symbol%3BAcc:MGI:2656551]	0	0.0975	0	4.3185	5.4363	11.8338	0.7606	2.1589	1.4274	0	1	0	42	63	126	8	22	15
ENSMUSG00000066607	Insyn1	inhibitory synaptic factor 1 [Source:MGI Symbol%3BAcc:MGI:2442108]	0	0.0593	0	1.5012	2.5984	9.3698	0.4627	1.373	0.4631	0	2	0	48	99	328	16	46	16
ENSMUSG00000067149	Jchain	immunoglobulin joining chain [Source:MGI Symbol%3BAcc:MGI:96493]	2.2903	1.62	1.4286	0.8979	0.7778	0.7408	1.5802	1.6309	1.6351	84	59	50	31	32	28	59	59	61
ENSMUSG00000067219	Nipal1	NIPA-like domain containing 1 [Source:MGI Symbol%3BAcc:MGI:1917951]	0.5624	0.236	0.753	0.9459	2.1865	0.7124	0.9207	0.2059	0.5068	36	15	46	57	157	47	60	13	33
ENSMUSG00000068011	Mkrn2os	makorin%2C ring finger protein 2%2C opposite strand [Source:MGI Symbol%3BAcc:MGI:1917541]	5.2374	3.0178	3.4231	7.9725	12.9724	12.7833	4.2165	5.0362	5.2022	194	111	121	278	539	488	159	184	196
ENSMUSG00000068037	Mas1	MAS1 oncogene [Source:MGI Symbol%3BAcc:MGI:96918]	0.0262	0.1583	0.0823	0.5008	0.5838	0.5846	0.0257	0.1593	0.1803	1	6	3	18	25	23	1	6	7
ENSMUSG00000069307	H2bc23	H2B clustered histone 23 [Source:MGI Symbol%3BAcc:MGI:3702051]	1.5667	0.7888	0.2855	2.7134	5.0705	3.0403	1.3382	1.0013	1.6742	46	23	8	75	167	92	40	29	50
ENSMUSG00000070530	Wfdc16	WAP four-disulfide core domain 16 [Source:MGI Symbol%3BAcc:MGI:2670994]	0	0	0	0.9145	1.0964	2.148	0	0	0.2418	0	0	0	14	20	36	0	0	4
ENSMUSG00000070639	Lrrc8b	leucine rich repeat containing 8 family%2C member B [Source:MGI Symbol%3BAcc:MGI:2141353]	0.1735	0.0719	0.139	0.5311	0.6367	0.5841	0.2205	0.4345	0.1605	17	7	13	49	70	59	22	42	16
ENSMUSG00000072944	Nup62cl	nucleoporin 62 C-terminal like [Source:MGI Symbol%3BAcc:MGI:2685565]	0.215	0.0928	0.0644	0.3263	1.2324	3.0105	0	0.1869	0	7	3	2	10	45	101	0	6	0
ENSMUSG00000073434	Wdr90	WD repeat domain 90 [Source:MGI Symbol%3BAcc:MGI:1921267]	0.4099	0.6395	0.7244	0.2305	0.3439	0.4523	1.1133	0.6682	0.6559	51	79	86	27	48	58	141	82	83
ENSMUSG00000074183	Gsta1	glutathione S-transferase%2C alpha 1 (Ya) [Source:MGI Symbol%3BAcc:MGI:1095417]	2.2971	0.4337	1.7302	9.3031	13.567	6.6867	2.609	2.9111	1.6938	32	6	23	122	212	96	37	40	24
ENSMUSG00000074254	Cyp2a4	cytochrome P450%2C family 2%2C subfamily a%2C polypeptide 4 [Source:MGI Symbol%3BAcc:MGI:88596]	0.6318	0.9146	0.2069	46.7684	56.9553	45.363	10.1621	17.334	12.6553	16	23	5	1115	1618	1184	262	433	326
ENSMUSG00000074604	Mgst2	microsomal glutathione S-transferase 2 [Source:MGI Symbol%3BAcc:MGI:2448481]	0.0185	0	0	0.0591	0.347	0.5035	0.0364	0.0564	0	1	0	0	3	21	28	2	3	0
ENSMUSG00000075044	Slc22a29	solute carrier family 22. member 29 [Source:MGI Symbol%3BAcc:MGI:3605624]	0.6041	0.6996	0.1899	5.3584	3.8776	3.3705	2.611	1.1024	2.2272	20	23	6	167	144	115	88	36	75
ENSMUSG00000076431	Sox4	SRY (sex determining region Y)-box 4 [Source:MGI Symbol%3BAcc:MGI:98366]	0.1861	0.2018	0.4199	1.0946	1.1611	1.7637	0.2671	1.0592	0.6473	13	14	28	72	91	127	19	73	46
ENSMUSG00000076609	Igkc	immunoglobulin kappa constant [Source:MGI Symbol%3BAcc:MGI:96495]	70.6905	114.056	61.1002	57.4156	14.9499	33.795	77.8015	129.083	178.438	548	878	452	419	130	270	614	987	1407
ENSMUSG00000076613	Ighg2b	immunoglobulin heavy constant gamma 2B [Source:MGI Symbol%3BAcc:MGI:96445]	1.9988	2.7097	2.3631	0.8167	0.7082	1.0443	1.2586	3.1177	4.4593	78	105	88	30	31	42	50	120	177
ENSMUSG00000076614	Ighg1	immunoglobulin heavy constant gamma 1 (G1m marker) [Source:MGI Symbol%3BAcc:MGI:96446]	2.224	3.9461	2.2751	1.5469	0.8497	2.1323	1.7425	3.8117	9.4748	84	148	82	55	36	83	67	142	364
ENSMUSG00000078452	Raet1d	retinoic acid early transcript delta [Source:MGI Symbol%3BAcc:MGI:1861032]	2.667	0.7673	0.9981	4.2495	11.4632	3.6044	2.7133	1.8348	1.3578	56	16	20	84	270	78	58	38	29
ENSMUSG00000078672	Mup20	major urinary protein 20 [Source:MGI Symbol%3BAcc:MGI:3651981]	240.045	119.079	234.807	417.447	317.171	1376.76	86.2978	173.116	202.989	3246	1599	3030	5314	4811	19187	1188	2309	2792
ENSMUSG00000082361	Btc	betacellulin%2C epidermal growth factor family member [Source:MGI Symbol%3BAcc:MGI:99439]	0.1518	0.0764	0.1273	0.4032	0.758	0.4862	0.1641	0.1847	0.0597	10	5	8	25	56	33	11	12	4
ENSMUSG00000085936	2610307P16Rik	RIKEN cDNA 2610307P16 gene [Source:MGI Symbol%3BAcc:MGI:1919768]	0	0.021	0	0.2435	0.2601	0.3438	0.0205	0.0423	0.0205	0	1	0	11	14	17	1	2	1
ENSMUSG00000089943	Ugt1a5	UDP glucuronosyltransferase 1 family%2C polypeptide A5 [Source:MGI Symbol%3BAcc:MGI:3032634]	0.405	0.1255	0.1306	0.1985	3.3881	0.1209	0.1224	0.1263	0.1531	13	4	4	6	122	4	4	4	5
ENSMUSG00000090486	BC035947	cDNA sequence BC035947 [Source:MGI Symbol%3BAcc:MGI:2652858]	0	0	0	0.3744	0.3142	1.7905	0	0.1261	0.1835	0	0	0	17	17	89	0	6	9
ENSMUSG00000091867	Cyp2a22	cytochrome P450%2C family 2%2C subfamily a%2C polypeptide 22 [Source:MGI Symbol%3BAcc:MGI:3648316]	0.7769	1.003	0.334	22.1134	15.1839	16.3331	7.2597	7.1697	4.9353	39	50	16	1045	855	845	371	355	252
ENSMUSG00000097391	Mirg	miRNA containing gene [Source:MGI Symbol%3BAcc:MGI:3781106]	0	0	0	0.1	0.0336	0.1735	0.0092	0	0.0093	0	0	0	10	4	19	1	0	1
ENSMUSG00000097451	Rian	RNA imprinted and accumulated in nucleus [Source:MGI Symbol%3BAcc:MGI:1922995]	0.03	0.0022	0.036	0.1573	0.1205	0.4227	0.0253	0.1719	0.0316	14	1	16	69	63	203	12	79	15
ENSMUSG00000106943	Dancr	differentiation antagonizing non-protein coding RNA [Source:MGI Symbol%3BAcc:MGI:1917286]	0.7602	1.7962	2.819	0.497	0.6256	1.6739	2.4988	2.4012	2.2135	26	61	92	16	24	59	87	81	77
ENSMUSG00000107198	Gm19619	predicted gene%2C 19619 [Source:MGI Symbol%3BAcc:MGI:5011804]	0.1286	0.0648	0.2247	1.0704	1.0512	1.685	0.6528	0.5217	0.6745	6	3	10	47	55	81	31	24	32
ENSMUSG00000108626	Gm40457	predicted gene%2C 40457 [Source:MGI Symbol%3BAcc:MGI:5623342]	0.3507	0.3532	0.3675	0	0.0521	0	0.4594	0.4149	0.4023	6	6	6	0	1	0	8	7	7
ENSMUSG00000109141	Gm30692	predicted gene%2C 30692 [Source:MGI Symbol%3BAcc:MGI:5589851]	0.257	0	0	7.3719	14.3592	31.7564	1.7673	3.9088	5.3908	3	0	0	81	188	382	21	45	64
ENSMUSG00000109311	AI314278	expressed sequence AI314278 [Source:MGI Symbol%3BAcc:MGI:2141898]	0	0	0	0.6781	0.4816	1.62	0.0965	0.3236	0.0241	0	0	0	26	22	68	4	13	1
ENSMUSG00000109841	E330011O21Rik	RIKEN cDNA E330011O21 gene [Source:MGI Symbol%3BAcc:MGI:3759668]	0.1276	0.1499	0.0446	0.4292	0.5308	0.5159	0.3133	0.1294	0.0627	6	7	2	19	28	25	15	6	3
ENSMUSG00000109866	Gm45714	predicted gene 45714 [Source:MGI Symbol%3BAcc:MGI:5804829]	0.2269	0.1269	0	0.8302	0.472	0.2202	0.1734	0.1534	0.1239	9	5	0	31	21	9	7	6	5
ENSMUSG00000111709	Gm3776	predicted gene 3776 [Source:MGI Symbol%3BAcc:MGI:3826440]	0.9422	1.5024	0.6583	49.5453	20.5798	30.2468	6.4017	11.6226	7.1792	12	19	8	594	294	397	83	146	93
ENSMUSG00000113259	Gm35190	predicted gene%2C 35190 [Source:MGI Symbol%3BAcc:MGI:5594349]	0	0.1989	0	0.4196	1.0563	1.4372	0.194	0.2002	0.0971	0	2	0	4	12	15	2	2	1
ENSMUSG00000116539	Gm49603	predicted gene%2C 49603 [Source:MGI Symbol%3BAcc:MGI:6215015]	0	0	0	0.1303	0.0219	0.476	0.0241	0	0	0	0	0	5	1	20	1	0	0
ENSMUSG00000117710	Gm10817	predicted gene 10817 [Source:MGI Symbol%3BAcc:MGI:3704489]	0.1593	0.107	0.2226	0	0	0	0.2087	0.2154	0.3133	3	2	4	0	0	0	4	4	6

## Sheet: Sheet2
ID	gene_name		gene_description	WT1_fpkm	WT2_fpkm	WT3_fpkm	AKT1_fpkm	AKT2_fpkm	AKT3_fpkm	CuT1_fpkm	CuT3_fpkm	CuT4_fpkm	WT1_count	WT2_count	WT3_count	AKT1_count	AKT2_count	AKT3_count	CuT1_count	CuT3_count	CuT4_count
ENSMUSG00000000440	Pparg		peroxisome proliferator activated receptor gamma [Source:MGI Symbol%3BAcc:MGI:97747]	1.7662	0.9829	0.9985	5.0114	7.4791	4.6226	2.1458	2.4268	1.8735	76	42	41	203	361	205	94	103	82
ENSMUSG00000001729	Akt1		thymoma viral proto-oncogene 1 [Source:MGI Symbol%3BAcc:MGI:87986]	8.8588	10.1691	10.6871	25.5452	34.7997	35.2117	11.0049	12.9713	13.6815	529	603	609	1436	2331	2167	669	764	831
ENSMUSG00000010025	Aldh3a2		aldehyde dehydrogenase family 3%2C subfamily A2 [Source:MGI Symbol%3BAcc:MGI:1353452]	22.7167	12.2254	10.8531	33.1222	96.2496	57.9496	23.778	20.2327	21.0728	1860	994	848	2553	8840	4890	1982	1634	1755
ENSMUSG00000012187	Mogat1	催化二酰基甘油的合成，二酰基甘油是生理上重要的脂质如三酰甘油和磷脂的前体	monoacylglycerol O-acyltransferase 1 [Source:MGI Symbol%3BAcc:MGI:1915643]	0.1762	0.0887	0.0923	10.294	13.9009	24.7891	2.5528	3.5726	3.551	4	2	2	220	354	580	59	80	82
ENSMUSG00000024526	Cidea		cell death-inducing DNA fragmentation factor%2C alpha subunit-like effector A [Source:MGI Symbol%3BAcc:MGI:1270845]	0	0	0	27.3947	62.1122	43.417	9.5524	9.9841	7.4428	0	0	0	419	1132	727	158	160	123
ENSMUSG00000025203	Scd2		stearoyl-Coenzyme A desaturase 2 [Source:MGI Symbol%3BAcc:MGI:98240]	0.7536	0.1771	0.737	1.7878	3.6614	4.7041	0.3331	1.6808	0.5804	60	14	56	134	327	386	27	132	47
ENSMUSG00000028427	Aqp7		aquaporin 7 [Source:MGI Symbol%3BAcc:MGI:1314647]	0	0	0.0254	0.7476	0.7572	1.5776	0.0238	0.7627	0.1909	0	0	1	29	35	67	1	31	8
ENSMUSG00000030278	Cidec		cell death-inducing DFFA-like effector c [Source:MGI Symbol%3BAcc:MGI:95585]	1.1093	1.9735	0.6974	19.5212	42.0279	52.5247	11.0415	13.6829	14.4681	30	53	18	497	1275	1464	304	365	398
ENSMUSG00000031963	Bmper	BMPER 是脂肪生成的正调节剂	BMP-binding endothelial regulator [Source:MGI Symbol%3BAcc:MGI:1920480]	0.0852	0.0429	0	0.4374	0.4051	0.1516	0.0697	0.072	0.0977	6	3	0	29	32	11	5	5	7
ENSMUSG00000032418	FASN	编码一种细胞溶质的 NADP 依赖性酶，该酶可产生用于脂肪酸生物合成的 NADPH	malic enzyme 1%2C NADP(+)-dependent%2C cytosolic [Source:MGI Symbol%3BAcc:MGI:97043]	34.6164	19.4505	9.3257	48.0632	101.817	75.691	23.4572	26.6697	34.6112	1941	1083	499	2537	6404	4374	1339	1475	1974
ENSMUSG00000034634	Ly6d		lymphocyte antigen 6 complex%2C locus D [Source:MGI Symbol%3BAcc:MGI:96881]	1.8448	1.0218	0	82.6984	150.482	242.726	23.2858	26.2782	22.5804	20	11	0	844	1830	2712	257	281	249
ENSMUSG00000040722	acaca		secretory carrier membrane protein 5 [Source:MGI Symbol%3BAcc:MGI:1928948]	3.7025	2.7405	2.425	5.0147	8.3674	13.113	3.9825	3.6224	3.0395	200	147	125	255	507	730	219	193	167
ENSMUSG00000052396	Mogat2		monoacylglycerol O-acyltransferase 2 [Source:MGI Symbol%3BAcc:MGI:2663253]	0.0374	0.0377	0.0784	0.0397	0.6335	1.7418	0.0735	0	0.1103	1	1	2	1	19	48	2	0	3
ENSMUSG00000055312	Them7		thioesterase superfamily member 7 [Source:MGI Symbol%3BAcc:MGI:1921338]	0.9703	0.3109	0.5546	2.6705	1.4155	3.5092	0.7798	0.5813	0.6938	22	7	12	57	36	82	18	13	16
ENSMUSG00000060002	Chpt1		choline phosphotransferase 1 [Source:MGI Symbol%3BAcc:MGI:2384841]	18.9292	8.3688	8.7431	26.8514	35.639	23.6308	13.0384	14.8698	13.309	2296	1008	1012	3066	4849	2954	1610	1779	1642
